# Supplementary material for: (E)-2-{2-tert-Butyl-6-[2-(4-hy­droxy­phen­yl)ethen­yl]-1-propyl-1,4-dihydro­pyridin-4-yl­idene}indane-1,3-dione
Source: Acta Crystallogr Sect E Struct Rep Online. 2010 Dec 15;67(Pt 1):o141. doi: 10.1107/S1600536810051044 (PMC3050276; doi:10.1107/S1600536810051044)
Supplement: Supplementary file 1 [file e-67-0o141-sup1.cif]

##############################################################################
###                                                                        ###
###        Electronic paper (Acta Crystallographica Section E)             ###
###                                                                        ###
##############################################################################
#                                                                            #
# This CIF contains the data in a paper accepted for publication in Acta     #
# Crystallographica Section E. It conforms to the requirements of Notes      #
# for Authors for Section E, and has been peer reviewed under the auspices   #
# of the IUCr Commission on Journals.                                        #
#                                                                            #
# Full details of the Crystallographic Information File format               #
# are given in the paper "The Crystallographic Information File (CIF):       #
# a New Standard Archive File for Crystallography" by S. R. Hall, F. H.      #
# Allen and I. D. Brown [Acta Cryst. (1991), A47, 655-685].                  #
#                                                                            #
# The current version of the core CIF dictionary is obtainable from          #
# ftp://ftp.iucr.org/pub/cif_core.dic. The current version number is 2.4.    #
#                                                                            #
# Software is freely available for graphical display of the structure(s) in  #
# this CIF.  For information consult the CIF home page http://www.iucr.org/  #
# cif/home.html                                                              #
#                                                                            #
# This file may be used for bona fide research purposes within the           #
# scientific community so long as proper attribution is given to the journal # 
# article from which it was obtained.                                        #
#                                                                            #
##############################################################################
                                             
data_global
_audit_creation_method     SHELXL-97
_journal_date_recd_electronic     2010-11-11
_journal_date_accepted     2010-12-06
_journal_name_full     'Acta Crystallographica, Section E'
_journal_year     2011
_journal_volume     67
_journal_issue      1
_journal_page_first     o141
_journal_page_last     o141
_journal_paper_category     QO
_journal_coeditor_code     PB2048
_publ_contact_author_name     'Dr. Hyung Jin Kim'
_publ_contact_author_address
; School of Applied Chemical Engineering,
  Chonnam National University,
  Gwangju 500-757,
  Republic of Korea
;
_publ_contact_author_email     hyungkim@chonnam.ac.kr
_publ_contact_author_fax     '82 62 530 1909'
_publ_contact_author_phone     '82 62 530 1893'
_publ_section_title
;\
(<i>E</i>)-2-{2-<i>tert</i>-Butyl-6-[2-(4-hydroxyphenyl)ethenyl]-1-propyl-1,4-\
dihydropyridin-4-ylidene}indane-1,3-dione
;
loop_
    _publ_author_name
    _publ_author_footnote
    _publ_author_address
    'Ha, Kwang' .
; School of Applied Chemical Engineering,
  Chonnam National University,
  Gwangju 500-757,
  Republic of Korea
;
    'Park, Sae Byul' .
; School of Applied Chemical Engineering,
  Chonnam National University,
  Gwangju 500-757,
  Republic of Korea
;
    'Kim, Hyung Jin' .
; School of Applied Chemical Engineering,
  Chonnam National University,
  Gwangju 500-757,
  Republic of Korea
;
data_I
_chemical_name_systematic
;
(<i>E</i>)-2-{2-<i>tert</i>-Butyl-6-[2-(4-hydroxyphenyl)ethenyl]-1-propyl-1,4-
dihydropyridin-4-ylidene}indane-1,3-dione
;
_chemical_name_common     ?
_chemical_formula_moiety     'C29 H29 N O3'
_chemical_formula_sum     'C29 H29 N O3'
_chemical_formula_structural     ?
_chemical_formula_analytical     ?
_chemical_formula_iupac     'C29 H29 N O3'
_chemical_formula_weight     439.53
_chemical_melting_point     ?
_symmetry_cell_setting     monoclinic
_symmetry_space_group_name_H-M     'P 21/c'
_symmetry_space_group_name_Hall     '-P 2ybc'
loop_
    _symmetry_equiv_pos_as_xyz
    'x, y, z'
    '-x, y+1/2, -z+1/2'
    '-x, -y, -z'
    'x, -y-1/2, z-1/2'
_cell_length_a     9.1330(8)
_cell_length_b     12.4857(12)
_cell_length_c     20.440(2)
_cell_angle_alpha     90.00
_cell_angle_beta     97.775(3)
_cell_angle_gamma     90.00
_cell_volume     2309.4(4)
_cell_formula_units_Z     4
_cell_measurement_reflns_used     1849
_cell_measurement_theta_min     2.59
_cell_measurement_theta_max     22.47
_cell_measurement_temperature     200(2)
_exptl_crystal_description     'block'
_exptl_crystal_colour     'orange'
_exptl_crystal_size_max     0.25
_exptl_crystal_size_mid     0.15
_exptl_crystal_size_min     0.10
_exptl_crystal_density_diffrn     1.264
_exptl_crystal_density_meas     ?
_exptl_crystal_density_method     'not measured'
_exptl_crystal_F_000     936
_exptl_absorpt_coefficient_mu     0.081
_exptl_absorpt_correction_type     multi-scan
_exptl_absorpt_process_details     '(SADABS; Bruker, 2000)'
_exptl_absorpt_correction_T_min     0.808727
_exptl_absorpt_correction_T_max     1.000000
_exptl_special_details
;
;
_diffrn_ambient_temperature     200(2)
_diffrn_radiation_type     MoK\a
_diffrn_radiation_wavelength     0.71073
_diffrn_radiation_source     'fine-focus sealed tube'
_diffrn_radiation_monochromator     graphite
_diffrn_measurement_device_type     'Bruker SMART 1000 CCD'
_diffrn_measurement_method     '\f and \w'
_diffrn_detector_area_resol_mean     ?
_diffrn_reflns_number     16959
_diffrn_reflns_av_R_equivalents     0.0967
_diffrn_reflns_av_sigmaI/netI     0.1300
_diffrn_reflns_theta_min     1.92
_diffrn_reflns_theta_max     28.31
_diffrn_reflns_theta_full     28.31
_diffrn_measured_fraction_theta_max     0.994
_diffrn_measured_fraction_theta_full     0.994
_diffrn_reflns_limit_h_min     -12
_diffrn_reflns_limit_h_max     9
_diffrn_reflns_limit_k_min     -14
_diffrn_reflns_limit_k_max     16
_diffrn_reflns_limit_l_min     -27
_diffrn_reflns_limit_l_max     27
_diffrn_standards_number     0
_diffrn_standards_interval_count     0
_diffrn_standards_interval_time     0
_diffrn_standards_decay_%     0
_refine_special_details
;
Refinement of <i>F</i>^2^ against ALL reflections. The weighted <i>R</i>-factor
<i>wR</i> and goodness of fit <i>S</i> are based on <i>F</i>^2^, conventional
<i>R</i>-factors <i>R</i> are based on <i>F</i>, with <i>F</i> set to zero for
negative <i>F</i>^2^. The threshold expression of <i>F</i>^2^ >
\s(<i>F</i>^2^) is used only for calculating <i>R</i>-factors(gt) <i>etc</i>.
and is not relevant to the choice of reflections for refinement.
<i>R</i>-factors based on <i>F</i>^2^ are statistically about twice as large
as those based on <i>F</i>, and <i>R</i>- factors based on ALL data will be
even larger.
;
_reflns_number_total     5724
_reflns_number_gt     2458
_reflns_threshold_expression     I>2sigma(I)
_refine_ls_structure_factor_coef     Fsqd
_refine_ls_matrix_type     full
_refine_ls_R_factor_all     0.1765
_refine_ls_R_factor_gt     0.0634
_refine_ls_wR_factor_gt     0.1031
_refine_ls_wR_factor_ref     0.1435
_refine_ls_goodness_of_fit_ref     0.945
_refine_ls_restrained_S_all     0.945
_refine_ls_number_reflns     5724
_refine_ls_number_parameters     303
_refine_ls_number_restraints     0
_refine_ls_hydrogen_treatment     constr
_refine_ls_weighting_scheme     calc
_refine_ls_weighting_details
         'calc w=1/[\s^2^(Fo^2^)+(0.0389P)^2^+0.0000P] where P=(Fo^2^+2Fc^2^)/3'
_atom_sites_solution_hydrogens     geom
_atom_sites_solution_primary     direct
_atom_sites_solution_secondary     difmap
_refine_ls_shift/su_max     0.000
_refine_ls_shift/su_mean     0.000
_refine_diff_density_max     0.267
_refine_diff_density_min     -0.238
_refine_ls_extinction_method     none
_refine_ls_extinction_coef     ?
loop_
    _atom_type_symbol
    _atom_type_description
    _atom_type_scat_dispersion_real
    _atom_type_scat_dispersion_imag
    _atom_type_scat_source
    'C' 'C' 0.0033 0.0016
                         'International Tables Vol C Tables 4.2.6.8 and 6.1.1.4'
    'H' 'H' 0.0000 0.0000
                         'International Tables Vol C Tables 4.2.6.8 and 6.1.1.4'
    'N' 'N' 0.0061 0.0033
                         'International Tables Vol C Tables 4.2.6.8 and 6.1.1.4'
    'O' 'O' 0.0106 0.0060
                         'International Tables Vol C Tables 4.2.6.8 and 6.1.1.4'
_computing_data_collection     'SMART (Bruker, 2000)'
_computing_cell_refinement     'SAINT (Bruker, 2000)'
_computing_data_reduction     'SAINT (Bruker, 2000)'
_computing_structure_solution     'SHELXS97 (Sheldrick, 2008)'
_computing_structure_refinement     'SHELXL97 (Sheldrick, 2008)'
_computing_molecular_graphics
                              'ORTEP-3 (Farrugia, 1997) and PLATON (Spek, 2009)'
_computing_publication_material     'SHELXL97 (Sheldrick, 2008)'
loop_
    _atom_site_type_symbol
    _atom_site_label
    _atom_site_fract_x
    _atom_site_fract_y
    _atom_site_fract_z
    _atom_site_U_iso_or_equiv
    _atom_site_adp_type
    _atom_site_calc_flag
    _atom_site_refinement_flags
    _atom_site_occupancy
    _atom_site_disorder_assembly
    _atom_site_disorder_group
    O O1 -0.0695(2) 0.59992(15) -0.28744(9) 0.0476(5) Uani d . 1 . .
    H H1 -0.1176 0.5587 -0.3149 0.071 Uiso calc R 1 . .
    O O2 0.5781(2) 0.11427(16) -0.09052(9) 0.0486(6) Uani d . 1 . .
    O O3 0.78458(19) 0.03498(15) 0.12927(8) 0.0457(5) Uani d . 1 . .
    N N1 0.4052(2) 0.36029(17) 0.09620(10) 0.0321(5) Uani d . 1 . .
    C C1 0.3979(3) 0.3394(2) 0.02930(12) 0.0341(7) Uani d . 1 . .
    C C2 0.4809(3) 0.2590(2) 0.00776(12) 0.0358(7) Uani d . 1 . .
    H H2 0.4768 0.2474 -0.0384 0.043 Uiso calc R 1 . .
    C C3 0.5722(3) 0.1927(2) 0.05153(12) 0.0321(6) Uani d . 1 . .
    C C4 0.5788(3) 0.2198(2) 0.11904(12) 0.0337(7) Uani d . 1 . .
    H H4 0.6430 0.1795 0.1502 0.040 Uiso calc R 1 . .
    C C5 0.4981(3) 0.3010(2) 0.14242(12) 0.0301(6) Uani d . 1 . .
    C C6 0.3013(3) 0.4443(2) 0.11389(12) 0.0372(7) Uani d . 1 . .
    H H6A 0.2879 0.4352 0.1608 0.045 Uiso calc R 1 . .
    H H6B 0.2039 0.4332 0.0870 0.045 Uiso calc R 1 . .
    C C7 0.3518(3) 0.5595(2) 0.10358(13) 0.0395(7) Uani d . 1 . .
    H H7A 0.4173 0.5838 0.1434 0.047 Uiso calc R 1 . .
    H H7B 0.4087 0.5618 0.0657 0.047 Uiso calc R 1 . .
    C C8 0.2198(3) 0.6337(2) 0.09059(15) 0.0544(9) Uani d . 1 . .
    H H8A 0.1540 0.6087 0.0517 0.082 Uiso calc R 1 . .
    H H8B 0.2537 0.7064 0.0826 0.082 Uiso calc R 1 . .
    H H8C 0.1662 0.6339 0.1290 0.082 Uiso calc R 1 . .
    C C9 0.3034(3) 0.4045(2) -0.01866(12) 0.0375(7) Uani d . 1 . .
    H H9 0.2809 0.4756 -0.0068 0.045 Uiso calc R 1 . .
    C C10 0.2472(3) 0.3688(2) -0.07848(13) 0.0372(7) Uani d . 1 . .
    H H10 0.2638 0.2954 -0.0874 0.045 Uiso calc R 1 . .
    C C11 0.1628(3) 0.4304(2) -0.13161(12) 0.0317(6) Uani d . 1 . .
    C C12 0.1454(3) 0.5414(2) -0.12959(13) 0.0390(7) Uani d . 1 . .
    H H12 0.1889 0.5799 -0.0918 0.047 Uiso calc R 1 . .
    C C13 0.0667(3) 0.5963(2) -0.18120(12) 0.0364(7) Uani d . 1 . .
    H H13 0.0554 0.6717 -0.1785 0.044 Uiso calc R 1 . .
    C C14 0.0037(3) 0.5414(2) -0.23731(12) 0.0336(7) Uani d . 1 . .
    C C15 0.0185(3) 0.4315(2) -0.24032(13) 0.0382(7) Uani d . 1 . .
    H H15 -0.0254 0.3933 -0.2782 0.046 Uiso calc R 1 . .
    C C16 0.0974(3) 0.3770(2) -0.18809(12) 0.0363(7) Uani d . 1 . .
    H H16 0.1073 0.3015 -0.1907 0.044 Uiso calc R 1 . .
    C C17 0.6529(3) 0.1067(2) 0.02824(12) 0.0323(6) Uani d . 1 . .
    C C18 0.6471(3) 0.0741(2) -0.04036(13) 0.0351(7) Uani d . 1 . .
    C C19 0.7476(3) -0.0205(2) -0.04171(13) 0.0350(7) Uani d . 1 . .
    C C20 0.7841(3) -0.0786(2) -0.09424(13) 0.0430(7) Uani d . 1 . .
    H H20 0.7412 -0.0628 -0.1381 0.052 Uiso calc R 1 . .
    C C21 0.8859(3) -0.1616(2) -0.08116(14) 0.0467(8) Uani d . 1 . .
    H H21 0.9122 -0.2034 -0.1166 0.056 Uiso calc R 1 . .
    C C22 0.9486(3) -0.1837(2) -0.01795(15) 0.0463(8) Uani d . 1 . .
    H H22 1.0183 -0.2403 -0.0103 0.056 Uiso calc R 1 . .
    C C23 0.9122(3) -0.1248(2) 0.03534(14) 0.0414(7) Uani d . 1 . .
    H H23 0.9564 -0.1403 0.0791 0.050 Uiso calc R 1 . .
    C C24 0.8103(3) -0.0435(2) 0.02303(13) 0.0344(7) Uani d . 1 . .
    C C25 0.7502(3) 0.0347(2) 0.06786(13) 0.0354(7) Uani d . 1 . .
    C C26 0.5070(3) 0.3201(2) 0.21726(12) 0.0340(7) Uani d . 1 . .
    C C27 0.6370(3) 0.2581(2) 0.25452(12) 0.0469(8) Uani d . 1 . .
    H H27A 0.6237 0.1814 0.2456 0.070 Uiso calc R 1 . .
    H H27B 0.6413 0.2712 0.3020 0.070 Uiso calc R 1 . .
    H H27C 0.7293 0.2822 0.2398 0.070 Uiso calc R 1 . .
    C C28 0.3691(3) 0.2742(2) 0.24283(13) 0.0512(8) Uani d . 1 . .
    H H28A 0.2806 0.3096 0.2203 0.077 Uiso calc R 1 . .
    H H28B 0.3759 0.2867 0.2905 0.077 Uiso calc R 1 . .
    H H28C 0.3629 0.1970 0.2341 0.077 Uiso calc R 1 . .
    C C29 0.5324(3) 0.4375(2) 0.23891(13) 0.0455(8) Uani d . 1 . .
    H H29A 0.6095 0.4689 0.2159 0.068 Uiso calc R 1 . .
    H H29B 0.5635 0.4404 0.2867 0.068 Uiso calc R 1 . .
    H H29C 0.4404 0.4779 0.2279 0.068 Uiso calc R 1 . .
loop_
    _atom_site_aniso_label
    _atom_site_aniso_U_11
    _atom_site_aniso_U_22
    _atom_site_aniso_U_33
    _atom_site_aniso_U_12
    _atom_site_aniso_U_13
    _atom_site_aniso_U_23
    O1 0.0611(14) 0.0377(13) 0.0384(12) 0.0059(10) -0.0140(10) 0.0000(10)
    O2 0.0662(14) 0.0522(14) 0.0251(11) 0.0169(11) -0.0023(9) 0.0015(10)
    O3 0.0559(12) 0.0513(14) 0.0271(11) 0.0104(10) -0.0050(9) -0.0016(10)
    N1 0.0349(13) 0.0362(14) 0.0256(12) 0.0032(11) 0.0055(10) -0.0029(11)
    C1 0.0396(17) 0.0377(18) 0.0243(15) 0.0012(14) 0.0024(12) 0.0001(13)
    C2 0.0439(17) 0.0381(18) 0.0251(15) 0.0048(14) 0.0038(13) -0.0022(13)
    C3 0.0356(16) 0.0319(17) 0.0284(15) -0.0024(13) 0.0030(12) 0.0017(13)
    C4 0.0385(16) 0.0341(17) 0.0270(15) 0.0018(14) -0.0009(12) 0.0026(13)
    C5 0.0327(15) 0.0312(16) 0.0256(15) -0.0038(13) 0.0011(12) 0.0031(12)
    C6 0.0384(16) 0.0415(19) 0.0326(16) 0.0056(14) 0.0077(12) -0.0002(14)
    C7 0.0438(17) 0.0395(18) 0.0355(17) 0.0047(15) 0.0067(13) -0.0020(14)
    C8 0.055(2) 0.046(2) 0.062(2) 0.0085(17) 0.0029(16) 0.0025(17)
    C9 0.0462(17) 0.0383(18) 0.0274(16) 0.0111(14) 0.0030(13) 0.0014(14)
    C10 0.0419(17) 0.0333(17) 0.0363(17) 0.0051(14) 0.0044(13) 0.0029(14)
    C11 0.0343(16) 0.0318(17) 0.0287(15) 0.0019(13) 0.0037(12) -0.0002(13)
    C12 0.0439(17) 0.0410(19) 0.0305(16) -0.0022(15) -0.0005(13) -0.0043(14)
    C13 0.0447(17) 0.0290(16) 0.0340(17) 0.0035(14) -0.0004(13) -0.0007(13)
    C14 0.0344(16) 0.0354(18) 0.0297(16) 0.0026(14) 0.0002(12) 0.0034(14)
    C15 0.0439(18) 0.0381(18) 0.0306(16) -0.0016(14) -0.0028(13) -0.0035(14)
    C16 0.0404(17) 0.0321(17) 0.0360(17) 0.0050(14) 0.0037(13) -0.0011(13)
    C17 0.0363(16) 0.0350(17) 0.0242(15) 0.0025(13) -0.0006(12) 0.0011(12)
    C18 0.0390(17) 0.0353(17) 0.0305(16) 0.0034(14) 0.0034(13) -0.0003(13)
    C19 0.0369(16) 0.0330(17) 0.0345(16) 0.0003(14) 0.0034(12) -0.0038(13)
    C20 0.0517(19) 0.045(2) 0.0311(16) 0.0075(16) 0.0018(13) -0.0045(14)
    C21 0.051(2) 0.046(2) 0.044(2) 0.0085(16) 0.0124(15) -0.0026(16)
    C22 0.0456(19) 0.0389(19) 0.054(2) 0.0112(15) 0.0057(15) -0.0035(16)
    C23 0.0417(18) 0.0390(19) 0.0414(18) 0.0041(15) -0.0020(14) -0.0007(15)
    C24 0.0377(16) 0.0333(17) 0.0308(16) 0.0029(14) -0.0004(12) 0.0006(13)
    C25 0.0376(17) 0.0404(18) 0.0269(16) -0.0019(14) 0.0002(12) -0.0013(14)
    C26 0.0436(17) 0.0360(17) 0.0225(15) -0.0013(14) 0.0046(12) -0.0016(13)
    C27 0.061(2) 0.054(2) 0.0254(16) 0.0025(16) 0.0018(14) 0.0006(14)
    C28 0.060(2) 0.057(2) 0.0398(18) -0.0049(17) 0.0157(15) 0.0014(16)
    C29 0.062(2) 0.042(2) 0.0306(17) 0.0027(16) 0.0005(14) -0.0022(14)
_geom_special_details
;
All e.s.d.'s (except the e.s.d. in the dihedral angle between two l.s. planes)
are estimated using the full covariance matrix. The cell e.s.d.'s are taken
into account individually in the estimation of e.s.d.'s in distances, angles
and torsion angles; correlations between e.s.d.'s in cell parameters are only
used when they are defined by crystal symmetry. An approximate (isotropic)
treatment of cell e.s.d.'s is used for estimating e.s.d.'s involving l.s.
planes.
;
loop_
    _geom_bond_atom_site_label_1
    _geom_bond_atom_site_label_2
    _geom_bond_site_symmetry_2
    _geom_bond_distance
    _geom_bond_publ_flag
    O1 C14 . 1.358(3) ?
    O1 H1 . 0.8400 ?
    O2 C18 . 1.235(3) ?
    O3 C25 . 1.252(3) ?
    N1 C1 . 1.385(3) ?
    N1 C5 . 1.394(3) ?
    N1 C6 . 1.492(3) ?
    C1 C2 . 1.367(3) ?
    C1 C9 . 1.461(3) ?
    C2 C3 . 1.407(3) ?
    C2 H2 . 0.9500 ?
    C3 C4 . 1.414(3) ?
    C3 C17 . 1.421(3) ?
    C4 C5 . 1.376(3) ?
    C4 H4 . 0.9500 ?
    C5 C26 . 1.539(3) ?
    C6 C7 . 1.533(4) ?
    C6 H6A . 0.9900 ?
    C6 H6B . 0.9900 ?
    C7 C8 . 1.515(3) ?
    C7 H7A . 0.9900 ?
    C7 H7B . 0.9900 ?
    C8 H8A . 0.9800 ?
    C8 H8B . 0.9800 ?
    C8 H8C . 0.9800 ?
    C9 C10 . 1.337(3) ?
    C9 H9 . 0.9500 ?
    C10 C11 . 1.462(3) ?
    C10 H10 . 0.9500 ?
    C11 C16 . 1.395(3) ?
    C11 C12 . 1.396(4) ?
    C12 C13 . 1.376(3) ?
    C12 H12 . 0.9500 ?
    C13 C14 . 1.392(3) ?
    C13 H13 . 0.9500 ?
    C14 C15 . 1.381(4) ?
    C15 C16 . 1.383(3) ?
    C15 H15 . 0.9500 ?
    C16 H16 . 0.9500 ?
    C17 C25 . 1.434(3) ?
    C17 C18 . 1.454(3) ?
    C18 C19 . 1.499(3) ?
    C19 C20 . 1.374(3) ?
    C19 C24 . 1.399(3) ?
    C20 C21 . 1.393(4) ?
    C20 H20 . 0.9500 ?
    C21 C22 . 1.369(4) ?
    C21 H21 . 0.9500 ?
    C22 C23 . 1.391(4) ?
    C22 H22 . 0.9500 ?
    C23 C24 . 1.376(3) ?
    C23 H23 . 0.9500 ?
    C24 C25 . 1.494(4) ?
    C26 C27 . 1.531(3) ?
    C26 C28 . 1.539(3) ?
    C26 C29 . 1.540(4) ?
    C27 H27A . 0.9800 ?
    C27 H27B . 0.9800 ?
    C27 H27C . 0.9800 ?
    C28 H28A . 0.9800 ?
    C28 H28B . 0.9800 ?
    C28 H28C . 0.9800 ?
    C29 H29A . 0.9800 ?
    C29 H29B . 0.9800 ?
    C29 H29C . 0.9800 ?
loop_
    _geom_angle_atom_site_label_1
    _geom_angle_atom_site_label_2
    _geom_angle_atom_site_label_3
    _geom_angle_site_symmetry_1
    _geom_angle_site_symmetry_3
    _geom_angle
    _geom_angle_publ_flag
    C14 O1 H1 . . 109.5 ?
    C1 N1 C5 . . 120.9(2) ?
    C1 N1 C6 . . 115.1(2) ?
    C5 N1 C6 . . 123.9(2) ?
    C2 C1 N1 . . 120.1(2) ?
    C2 C1 C9 . . 119.7(2) ?
    N1 C1 C9 . . 120.2(2) ?
    C1 C2 C3 . . 122.3(2) ?
    C1 C2 H2 . . 118.8 ?
    C3 C2 H2 . . 118.8 ?
    C2 C3 C4 . . 115.0(2) ?
    C2 C3 C17 . . 121.4(2) ?
    C4 C3 C17 . . 123.5(2) ?
    C5 C4 C3 . . 124.1(2) ?
    C5 C4 H4 . . 117.9 ?
    C3 C4 H4 . . 117.9 ?
    C4 C5 N1 . . 117.5(2) ?
    C4 C5 C26 . . 120.0(2) ?
    N1 C5 C26 . . 122.5(2) ?
    N1 C6 C7 . . 114.4(2) ?
    N1 C6 H6A . . 108.7 ?
    C7 C6 H6A . . 108.7 ?
    N1 C6 H6B . . 108.7 ?
    C7 C6 H6B . . 108.7 ?
    H6A C6 H6B . . 107.6 ?
    C8 C7 C6 . . 110.5(2) ?
    C8 C7 H7A . . 109.5 ?
    C6 C7 H7A . . 109.5 ?
    C8 C7 H7B . . 109.5 ?
    C6 C7 H7B . . 109.5 ?
    H7A C7 H7B . . 108.1 ?
    C7 C8 H8A . . 109.5 ?
    C7 C8 H8B . . 109.5 ?
    H8A C8 H8B . . 109.5 ?
    C7 C8 H8C . . 109.5 ?
    H8A C8 H8C . . 109.5 ?
    H8B C8 H8C . . 109.5 ?
    C10 C9 C1 . . 123.2(3) ?
    C10 C9 H9 . . 118.4 ?
    C1 C9 H9 . . 118.4 ?
    C9 C10 C11 . . 127.0(3) ?
    C9 C10 H10 . . 116.5 ?
    C11 C10 H10 . . 116.5 ?
    C16 C11 C12 . . 117.4(2) ?
    C16 C11 C10 . . 119.1(3) ?
    C12 C11 C10 . . 123.4(2) ?
    C13 C12 C11 . . 121.4(2) ?
    C13 C12 H12 . . 119.3 ?
    C11 C12 H12 . . 119.3 ?
    C12 C13 C14 . . 120.1(3) ?
    C12 C13 H13 . . 120.0 ?
    C14 C13 H13 . . 120.0 ?
    O1 C14 C15 . . 122.8(2) ?
    O1 C14 C13 . . 117.6(2) ?
    C15 C14 C13 . . 119.6(2) ?
    C14 C15 C16 . . 119.9(3) ?
    C14 C15 H15 . . 120.1 ?
    C16 C15 H15 . . 120.1 ?
    C15 C16 C11 . . 121.6(3) ?
    C15 C16 H16 . . 119.2 ?
    C11 C16 H16 . . 119.2 ?
    C3 C17 C25 . . 126.5(2) ?
    C3 C17 C18 . . 125.6(2) ?
    C25 C17 C18 . . 108.0(2) ?
    O2 C18 C17 . . 129.4(3) ?
    O2 C18 C19 . . 123.4(2) ?
    C17 C18 C19 . . 107.2(2) ?
    C20 C19 C24 . . 121.3(3) ?
    C20 C19 C18 . . 130.1(2) ?
    C24 C19 C18 . . 108.5(2) ?
    C19 C20 C21 . . 117.9(3) ?
    C19 C20 H20 . . 121.0 ?
    C21 C20 H20 . . 121.0 ?
    C22 C21 C20 . . 120.9(3) ?
    C22 C21 H21 . . 119.5 ?
    C20 C21 H21 . . 119.5 ?
    C21 C22 C23 . . 121.2(3) ?
    C21 C22 H22 . . 119.4 ?
    C23 C22 H22 . . 119.4 ?
    C24 C23 C22 . . 118.3(3) ?
    C24 C23 H23 . . 120.9 ?
    C22 C23 H23 . . 120.9 ?
    C23 C24 C19 . . 120.3(3) ?
    C23 C24 C25 . . 131.7(2) ?
    C19 C24 C25 . . 108.0(2) ?
    O3 C25 C17 . . 128.0(3) ?
    O3 C25 C24 . . 123.6(2) ?
    C17 C25 C24 . . 108.3(2) ?
    C27 C26 C28 . . 105.0(2) ?
    C27 C26 C5 . . 110.5(2) ?
    C28 C26 C5 . . 110.1(2) ?
    C27 C26 C29 . . 105.2(2) ?
    C28 C26 C29 . . 110.8(2) ?
    C5 C26 C29 . . 114.7(2) ?
    C26 C27 H27A . . 109.5 ?
    C26 C27 H27B . . 109.5 ?
    H27A C27 H27B . . 109.5 ?
    C26 C27 H27C . . 109.5 ?
    H27A C27 H27C . . 109.5 ?
    H27B C27 H27C . . 109.5 ?
    C26 C28 H28A . . 109.5 ?
    C26 C28 H28B . . 109.5 ?
    H28A C28 H28B . . 109.5 ?
    C26 C28 H28C . . 109.5 ?
    H28A C28 H28C . . 109.5 ?
    H28B C28 H28C . . 109.5 ?
    C26 C29 H29A . . 109.5 ?
    C26 C29 H29B . . 109.5 ?
    H29A C29 H29B . . 109.5 ?
    C26 C29 H29C . . 109.5 ?
    H29A C29 H29C . . 109.5 ?
    H29B C29 H29C . . 109.5 ?
loop_
    _geom_torsion_atom_site_label_1
    _geom_torsion_atom_site_label_2
    _geom_torsion_atom_site_label_3
    _geom_torsion_atom_site_label_4
    _geom_torsion_site_symmetry_1
    _geom_torsion_site_symmetry_2
    _geom_torsion_site_symmetry_3
    _geom_torsion_site_symmetry_4
    _geom_torsion
    _geom_torsion_publ_flag
    C5 N1 C1 C2 . . . . 0.8(4) ?
    C6 N1 C1 C2 . . . . -175.6(2) ?
    C5 N1 C1 C9 . . . . -178.1(2) ?
    C6 N1 C1 C9 . . . . 5.5(3) ?
    N1 C1 C2 C3 . . . . 2.0(4) ?
    C9 C1 C2 C3 . . . . -179.1(2) ?
    C1 C2 C3 C4 . . . . -3.8(4) ?
    C1 C2 C3 C17 . . . . 177.3(2) ?
    C2 C3 C4 C5 . . . . 3.1(4) ?
    C17 C3 C4 C5 . . . . -178.1(3) ?
    C3 C4 C5 N1 . . . . -0.5(4) ?
    C3 C4 C5 C26 . . . . 176.7(2) ?
    C1 N1 C5 C4 . . . . -1.5(4) ?
    C6 N1 C5 C4 . . . . 174.5(2) ?
    C1 N1 C5 C26 . . . . -178.7(2) ?
    C6 N1 C5 C26 . . . . -2.6(4) ?
    C1 N1 C6 C7 . . . . -78.9(3) ?
    C5 N1 C6 C7 . . . . 104.9(3) ?
    N1 C6 C7 C8 . . . . 153.0(2) ?
    C2 C1 C9 C10 . . . . 26.8(4) ?
    N1 C1 C9 C10 . . . . -154.3(2) ?
    C1 C9 C10 C11 . . . . -174.3(2) ?
    C9 C10 C11 C16 . . . . -172.4(3) ?
    C9 C10 C11 C12 . . . . 8.6(4) ?
    C16 C11 C12 C13 . . . . 0.1(4) ?
    C10 C11 C12 C13 . . . . 179.1(2) ?
    C11 C12 C13 C14 . . . . -0.7(4) ?
    C12 C13 C14 O1 . . . . -178.3(2) ?
    C12 C13 C14 C15 . . . . 1.1(4) ?
    O1 C14 C15 C16 . . . . 178.5(2) ?
    C13 C14 C15 C16 . . . . -0.9(4) ?
    C14 C15 C16 C11 . . . . 0.3(4) ?
    C12 C11 C16 C15 . . . . 0.1(4) ?
    C10 C11 C16 C15 . . . . -178.9(2) ?
    C2 C3 C17 C25 . . . . 179.3(2) ?
    C4 C3 C17 C25 . . . . 0.6(4) ?
    C2 C3 C17 C18 . . . . -2.8(4) ?
    C4 C3 C17 C18 . . . . 178.4(2) ?
    C3 C17 C18 O2 . . . . 2.5(5) ?
    C25 C17 C18 O2 . . . . -179.3(3) ?
    C3 C17 C18 C19 . . . . -179.1(2) ?
    C25 C17 C18 C19 . . . . -1.0(3) ?
    O2 C18 C19 C20 . . . . 0.6(5) ?
    C17 C18 C19 C20 . . . . -177.9(3) ?
    O2 C18 C19 C24 . . . . 178.6(3) ?
    C17 C18 C19 C24 . . . . 0.1(3) ?
    C24 C19 C20 C21 . . . . 0.0(4) ?
    C18 C19 C20 C21 . . . . 177.7(3) ?
    C19 C20 C21 C22 . . . . -0.6(4) ?
    C20 C21 C22 C23 . . . . 0.4(4) ?
    C21 C22 C23 C24 . . . . 0.3(4) ?
    C22 C23 C24 C19 . . . . -0.9(4) ?
    C22 C23 C24 C25 . . . . -178.6(3) ?
    C20 C19 C24 C23 . . . . 0.8(4) ?
    C18 C19 C24 C23 . . . . -177.4(2) ?
    C20 C19 C24 C25 . . . . 179.0(2) ?
    C18 C19 C24 C25 . . . . 0.8(3) ?
    C3 C17 C25 O3 . . . . -1.5(5) ?
    C18 C17 C25 O3 . . . . -179.7(3) ?
    C3 C17 C25 C24 . . . . 179.6(2) ?
    C18 C17 C25 C24 . . . . 1.5(3) ?
    C23 C24 C25 O3 . . . . -2.4(5) ?
    C19 C24 C25 O3 . . . . 179.7(2) ?
    C23 C24 C25 C17 . . . . 176.5(3) ?
    C19 C24 C25 C17 . . . . -1.4(3) ?
    C4 C5 C26 C27 . . . . 13.2(3) ?
    N1 C5 C26 C27 . . . . -169.7(2) ?
    C4 C5 C26 C28 . . . . -102.3(3) ?
    N1 C5 C26 C28 . . . . 74.8(3) ?
    C4 C5 C26 C29 . . . . 131.8(3) ?
    N1 C5 C26 C29 . . . . -51.1(3) ?
loop_
    _geom_hbond_atom_site_label_D
    _geom_hbond_atom_site_label_H
    _geom_hbond_atom_site_label_A
    _geom_hbond_site_symmetry_A
    _geom_hbond_distance_DH
    _geom_hbond_distance_HA
    _geom_hbond_distance_DA
    _geom_hbond_angle_DHA
    O1 H1 O3 4_465 0.84 1.79 2.626(2) 176.9
    C2 H2 O2 . 0.95 2.24 2.927(3) 128.4
    C4 H4 O3 . 0.95 2.29 2.966(3) 127.2
    C15 H15 O3 4_465 0.95 2.55 3.210(3) 126.8
    C16 H16 O1 2_544 0.95 2.57 3.500(3) 166.0
    C29 H29B O2 4_566 0.98 2.59 3.515(3) 158.0
