# Supplementary material for: (E)-2-{2-tert-Butyl-6-[2-(4-hy­droxy­phen­yl)ethen­yl]-1-propyl-1,4-dihydro­pyridin-4-yl­idene}indane-1,3-dione
Source: Acta Crystallogr Sect E Struct Rep Online. 2010 Dec 15;67(Pt 1):o141. doi: 10.1107/S1600536810051044 (PMC3050276; doi:10.1107/S1600536810051044)
Supplement: Supplementary file 2 [file e-67-0o141-Isup2.hkl]

# 
# h,k,l, Fc-squared, Fo-squared, sigma(Fo-squared) and status flag 
# 
data_I
_shelx_title ' HC29H29NO3' 
_shelx_refln_list_code          4 
_shelx_F_calc_maximum      241.18 
_exptl_crystal_F_000       936.00 
_reflns_d_resolution_high  0.7493 
 
loop_ 
 _symmetry_equiv_pos_as_xyz 
 'x, y, z' 
 '-x, y+1/2, -z+1/2' 
 '-x, -y, -z' 
 'x, -y-1/2, z-1/2' 
 
_cell_length_a     9.1330 
_cell_length_b    12.4857 
_cell_length_c    20.4399 
_cell_angle_alpha  90.000 
_cell_angle_beta   97.775 
_cell_angle_gamma  90.000 
 
_shelx_F_squared_multiplier     1.000 
 
loop_ 
 _refln_index_h 
 _refln_index_k 
 _refln_index_l 
 _refln_F_squared_calc 
 _refln_F_squared_meas 
 _refln_F_squared_sigma 
 _refln_observed_status 
   1   0   0     4661.04     4542.09     93.61 o 
   2   0   0      586.20      568.37     18.96 o 
   3   0   0       78.30       73.91     10.75 o 
   4   0   0        0.61       -1.58      5.89 o 
   5   0   0      511.07      492.55     26.05 o 
   6   0   0      458.30      502.68     61.32 o 
   7   0   0      658.62      617.48     79.74 o 
   8   0   0      125.83      163.77     36.91 o 
   9   0   0        0.79       37.60     27.53 o 
  10   0   0       24.17       11.38     30.01 o 
  11   0   0       11.84       99.60     37.79 o 
  12   0   0      152.18      154.38    106.29 o 
   1   1   0     1181.79     1113.89     16.98 o 
   2   1   0     7790.37     8000.74     84.81 o 
   3   1   0      148.48      172.58     12.38 o 
   4   1   0     2020.42     2057.42     45.86 o 
   5   1   0      135.66      104.55     15.02 o 
   6   1   0       25.61       19.12      9.14 o 
   7   1   0      103.26      121.92     28.46 o 
   8   1   0       15.31       37.88     19.27 o 
   9   1   0        9.01       20.12     18.26 o 
  10   1   0       73.05       67.45     38.62 o 
  11   1   0      110.29       88.95     28.86 o 
  12   1   0       32.91       26.99     33.96 o 
   0   2   0     5242.70     5294.82    125.96 o 
   1   2   0    15153.00    15563.04    122.02 o 
   2   2   0    14637.64    15145.30    138.12 o 
   3   2   0       18.16       22.13      4.43 o 
   4   2   0     1250.53     1284.07     38.10 o 
   5   2   0      389.53      415.80     24.10 o 
   6   2   0      106.40      129.75     23.09 o 
   7   2   0       77.76       73.18     20.89 o 
   8   2   0       23.98       20.15     17.77 o 
   9   2   0      132.96      112.67     31.24 o 
  10   2   0       46.32       25.83     22.74 o 
  11   2   0       65.12      102.11     28.58 o 
   1   3   0      839.84      726.13     28.51 o 
   2   3   0     2994.47     2853.27     43.12 o 
   3   3   0      312.29      330.10     14.76 o 
   4   3   0      464.22      413.64     18.84 o 
   5   3   0      259.40      256.50     25.16 o 
   6   3   0       90.84       76.13     15.62 o 
   7   3   0       50.07       47.51     15.06 o 
   8   3   0      362.21      376.55     41.10 o 
   9   3   0      502.89      552.36     54.41 o 
  10   3   0        9.72      -28.81     35.65 o 
  11   3   0       15.88       20.96     25.69 o 
   0   4   0     4184.76     4064.36    137.04 o 
   1   4   0     2774.85     2669.86     52.06 o 
   2   4   0      562.87      563.31     20.23 o 
   3   4   0      238.84      265.02     15.12 o 
   4   4   0     1456.76     1394.96     35.22 o 
   5   4   0      129.75      147.43     13.11 o 
   6   4   0     1060.47     1052.85     47.11 o 
   7   4   0       45.56       28.70     14.30 o 
   8   4   0      183.38      135.64     29.31 o 
   9   4   0        4.08       16.56     21.62 o 
  10   4   0       33.27       55.46     32.12 o 
  11   4   0        4.55      -12.73     28.47 o 
   1   5   0     1013.32      976.24     33.80 o 
   2   5   0      187.39      224.33     19.43 o 
   3   5   0     2662.42     2903.01     53.92 o 
   4   5   0       64.56       71.61     10.99 o 
   5   5   0        0.11       -0.08      6.87 o 
   6   5   0       44.64       71.08     15.73 o 
   7   5   0      697.06      771.27     54.45 o 
   8   5   0       19.32       23.99     18.11 o 
   9   5   0       34.25       41.44     33.57 o 
  10   5   0        8.77        7.69     28.35 o 
  11   5   0       20.11        6.84     43.25 o 
   0   6   0     4025.33     4149.87    165.48 o 
   1   6   0        4.24        3.08     11.13 o 
   2   6   0        5.78        7.34      8.76 o 
   3   6   0      688.68      643.68     32.29 o 
   4   6   0      170.64      158.50     16.76 o 
   5   6   0       15.28       10.13      8.23 o 
   6   6   0      575.88      626.43     39.65 o 
   7   6   0       93.01      109.40     28.78 o 
   8   6   0      142.94       76.60     34.52 o 
   9   6   0       11.39       -2.71     27.47 o 
  10   6   0       30.01       11.62     25.43 o 
  11   6   0       66.90       25.38     32.77 o 
   1   7   0       22.90       25.27     11.56 o 
   2   7   0      375.46      371.69     26.76 o 
   3   7   0       55.11       55.88     14.89 o 
   4   7   0        6.23       -9.80      9.80 o 
   5   7   0      178.20      205.59     18.84 o 
   6   7   0      150.70      145.50     32.40 o 
   7   7   0       22.72       27.04     20.63 o 
   8   7   0       62.53       43.15     32.22 o 
   9   7   0       10.64       48.69     28.18 o 
  10   7   0        0.06       12.98     29.38 o 
   0   8   0      589.19      558.90     42.66 o 
   1   8   0        2.76       -9.00      9.75 o 
   2   8   0       79.79      104.95     21.45 o 
   3   8   0       46.22       45.93     15.35 o 
   4   8   0      163.04      190.75     27.63 o 
   5   8   0        9.03        6.54     11.91 o 
   6   8   0     1137.96     1106.21    103.35 o 
   7   8   0       25.94       28.35     22.79 o 
   8   8   0       10.18       -2.69     22.50 o 
   9   8   0       14.35       20.59     26.71 o 
  10   8   0        0.08      -23.21     27.67 o 
   1   9   0       25.11       23.78     13.23 o 
   2   9   0      560.19      576.82     42.60 o 
   3   9   0      640.46      656.37     41.47 o 
   4   9   0       19.83       18.95     13.85 o 
   5   9   0       29.46       36.22     20.92 o 
   6   9   0       75.56       80.01     28.70 o 
   7   9   0       62.99       57.76     27.79 o 
   8   9   0       17.51       31.15     25.55 o 
   9   9   0        6.61      -10.06     29.36 o 
  10   9   0       17.14       22.61     40.09 o 
   0  10   0      184.75      197.57     36.02 o 
   1  10   0        0.13        0.98     12.18 o 
   2  10   0      296.91      288.47     37.30 o 
   3  10   0       23.72       56.29     22.16 o 
   4  10   0        1.79      -13.50     13.50 o 
   5  10   0      365.87      415.43     50.41 o 
   6  10   0      112.21      102.97     30.59 o 
   7  10   0       40.44       25.49     25.54 o 
   8  10   0      114.72       95.75     32.05 o 
   9  10   0        8.95       10.90     30.85 o 
   1  11   0       79.01       92.49     20.12 o 
   2  11   0        4.51       -2.02     15.73 o 
   3  11   0       10.74       12.95     18.43 o 
   4  11   0      404.43      402.97     47.55 o 
   5  11   0        4.44      -10.66     20.03 o 
   6  11   0        0.07      -12.68     20.04 o 
   7  11   0       12.90        0.43     21.99 o 
   8  11   0       80.95      110.12     36.61 o 
   9  11   0       14.26       50.23     40.42 o 
   0  12   0      264.08      353.39     51.03 o 
   1  12   0       15.99        1.72     16.61 o 
   2  12   0       57.91       33.66     21.27 o 
   3  12   0       52.20       57.56     40.22 o 
   4  12   0       27.78       33.78     21.54 o 
   5  12   0       28.35       55.45     34.20 o 
   6  12   0       60.51       71.02     29.49 o 
   7  12   0       17.65       -4.04     25.54 o 
   8  12   0        0.00      -25.62     25.62 o 
   1  13   0        2.49        0.92     19.18 o 
   2  13   0       16.92       11.29     21.18 o 
   3  13   0        0.03       13.96     21.24 o 
   4  13   0        7.88       32.84     25.70 o 
   5  13   0        9.00       12.39     25.45 o 
   6  13   0        8.72       30.59     32.07 o 
   7  13   0        3.59      -24.93     24.93 o 
   0  14   0       81.93      145.84     59.16 o 
   1  14   0       47.14       85.10     31.43 o 
   2  14   0       16.66       -4.82     22.48 o 
   3  14   0        0.71       17.63     21.40 o 
   4  14   0       28.98       19.31     41.15 o 
   5  14   0       46.80      100.54     50.01 o 
   6  14   0        0.56       -3.98     33.17 o 
   1  15   0       21.87       57.68     33.87 o 
   2  15   0       60.57       11.58     41.41 o 
   3  15   0        0.91      -25.76     27.90 o 
   4  15   0       32.24       40.54     45.17 o 
   5  15   0       13.18        9.75     40.98 o 
   0  16   0       23.08       15.10     32.17 o 
   1  16   0       19.13       52.56     31.69 o 
   2  16   0       32.10       61.94     90.67 o 
   3  16   0       13.19        2.66     48.12 o 
 -12   1   1        6.99       12.37     23.55 o 
 -11   1   1       34.04        3.93     20.54 o 
 -10   1   1       66.95       32.82     22.39 o 
  -9   1   1      463.53      486.28     47.25 o 
  -8   1   1       25.42       20.45     22.68 o 
  -7   1   1      196.21      228.21     51.34 o 
  -6   1   1     1206.36     1159.55     40.11 o 
  -5   1   1      399.06      368.81     22.80 o 
  -4   1   1       23.51       35.38      6.36 o 
  -3   1   1      322.82      358.30     12.91 o 
  -2   1   1      814.09      808.02     17.72 o 
  -1   1   1      237.71      218.14     10.75 o 
   0   1   1     1191.95     1125.56     38.78 o 
   1   1   1      889.28      840.01     15.56 o 
   2   1   1     2767.49     2800.97     42.75 o 
   3   1   1     1386.05     1320.55     35.78 o 
   4   1   1      622.03      613.49     35.87 o 
   5   1   1      300.83      301.72     21.29 o 
   6   1   1       28.73       28.78     12.25 o 
   7   1   1      686.32      690.09     57.93 o 
   8   1   1       21.76       -6.33     25.59 o 
   9   1   1        3.35       -8.33     16.04 o 
  10   1   1       39.74       43.56     24.79 o 
  11   1   1       37.32       15.04     26.32 o 
 -12   2   1        2.37        3.05     32.79 o 
 -11   2   1        0.14       -7.35     22.62 o 
 -10   2   1        0.04        7.44     19.90 o 
  -9   2   1      140.63      170.45     35.60 o 
  -8   2   1      425.88      392.12     45.36 o 
  -7   2   1        4.04        1.80     13.45 o 
  -6   2   1      107.82       97.04     16.09 o 
  -5   2   1      169.50      151.99     17.78 o 
  -4   2   1      527.41      548.03     25.20 o 
  -3   2   1        7.09       13.53      4.39 o 
  -2   2   1    55347.41    56825.74    388.51 o 
  -1   2   1     9871.28    10164.22     87.73 o 
   0   2   1     1206.88     1136.05     24.46 o 
   1   2   1       25.30       32.93      4.16 o 
   2   2   1     3698.83     3764.37     45.97 o 
   3   2   1      178.73      181.10     13.02 o 
   4   2   1      490.00      502.53     39.64 o 
   5   2   1      617.06      631.74     28.71 o 
   6   2   1       96.40      109.13     15.81 o 
   7   2   1      118.69      112.05     25.08 o 
   8   2   1       91.55       61.37     21.20 o 
   9   2   1      264.88      290.55     43.90 o 
  10   2   1       66.17       19.62     19.93 o 
  11   2   1       41.31       41.41     27.55 o 
 -11   3   1       14.16       -0.61     24.53 o 
 -10   3   1       37.38       53.77     28.27 o 
  -9   3   1       28.99       20.15     21.08 o 
  -8   3   1      756.78      736.39     54.10 o 
  -7   3   1      109.75      133.16     20.92 o 
  -6   3   1       12.22       16.60     11.79 o 
  -5   3   1      264.18      292.58     15.12 o 
  -4   3   1     1222.29     1188.68     31.31 o 
  -3   3   1       37.23       58.36      8.78 o 
  -2   3   1     9528.83     9680.31     95.96 o 
  -1   3   1     1623.11     1588.35     34.76 o 
   1   3   1      742.46      773.18     24.33 o 
   2   3   1     2032.37     2069.41     35.06 o 
   3   3   1     2323.22     2399.41     54.99 o 
   4   3   1     4020.09     4059.14     56.69 o 
   5   3   1      597.80      603.93     29.71 o 
   6   3   1      205.45      224.74     24.01 o 
   7   3   1      287.41      335.82     38.76 o 
   8   3   1       35.05       51.91     20.35 o 
   9   3   1       56.04       37.84     25.25 o 
  10   3   1       19.73       49.15     80.61 o 
  11   3   1        0.49      -21.74     21.74 o 
 -11   4   1        3.92      -26.31     29.10 o 
 -10   4   1        1.36       -0.01     30.52 o 
  -9   4   1        0.12      -19.56     19.56 o 
  -8   4   1       96.67      154.04     30.92 o 
  -7   4   1       53.47       37.89     15.22 o 
  -6   4   1      100.66      122.10     19.48 o 
  -5   4   1       41.35       28.24      8.51 o 
  -4   4   1     3721.88     3541.95     59.76 o 
  -3   4   1     1140.97     1164.71     31.20 o 
  -2   4   1       45.06       43.26      7.80 o 
  -1   4   1      430.92      418.72     19.88 o 
   0   4   1        1.75        2.52      4.96 o 
   1   4   1     1373.40     1313.16     48.77 o 
   2   4   1     1707.53     1569.54     32.85 o 
   3   4   1      205.62      185.06     13.11 o 
   4   4   1      548.58      538.31     26.72 o 
   5   4   1      286.67      272.96     22.55 o 
   6   4   1      578.48      522.19     31.49 o 
   7   4   1      638.60      615.99     37.16 o 
   8   4   1      317.59      309.45     41.08 o 
   9   4   1      140.28      108.50     40.51 o 
  10   4   1        7.04       43.26     34.38 o 
  11   4   1       11.82      -28.62     28.62 o 
 -11   5   1        1.47      -37.97     37.97 o 
 -10   5   1       30.54       51.31     30.98 o 
  -9   5   1        0.02      -17.12     27.19 o 
  -8   5   1       73.61       87.71     23.70 o 
  -7   5   1      286.15      242.51     30.38 o 
  -6   5   1      412.50      380.49     33.74 o 
  -5   5   1        0.51       -4.34      6.76 o 
  -4   5   1     1118.88     1109.64     34.68 o 
  -3   5   1       28.02       47.79      9.59 o 
  -2   5   1      153.00      154.45     17.73 o 
  -1   5   1       22.51       29.84      9.35 o 
   0   5   1      917.83      903.60     34.68 o 
   1   5   1     2060.68     2004.91     49.70 o 
   2   5   1     2000.79     2031.44     51.59 o 
   3   5   1       12.38        9.62      5.77 o 
   4   5   1       59.48       66.53      9.88 o 
   5   5   1      221.65      236.69     18.00 o 
   6   5   1      303.62      269.42     26.57 o 
   7   5   1      204.18      194.09     25.97 o 
   8   5   1       42.55        8.54     25.72 o 
   9   5   1        7.36        8.56     28.09 o 
  10   5   1        0.02       26.63     50.36 o 
  11   5   1       11.85       -4.65     33.19 o 
 -11   6   1        2.88      -20.63     49.05 o 
 -10   6   1       12.72       12.99     35.03 o 
  -9   6   1       39.14       73.92     36.33 o 
  -8   6   1      406.35      473.83     68.10 o 
  -7   6   1        7.20        0.14     13.77 o 
  -6   6   1      842.64      719.16     44.16 o 
  -5   6   1     1056.73     1021.97     38.69 o 
  -4   6   1       72.28       59.13     11.25 o 
  -3   6   1        1.57        9.83      8.47 o 
  -2   6   1      144.13      141.75     18.47 o 
  -1   6   1        0.21       10.03     15.43 o 
   0   6   1      103.00      108.86     17.52 o 
   1   6   1      269.49      265.65     24.41 o 
   2   6   1      506.23      538.94     28.99 o 
   3   6   1      212.71      225.75     21.73 o 
   4   6   1      121.70      134.11     15.91 o 
   5   6   1       64.21       78.56     12.84 o 
   6   6   1      359.19      376.46     31.12 o 
   7   6   1        2.42      -10.38     17.70 o 
   8   6   1       62.52       72.85     34.27 o 
   9   6   1       10.33       26.50     26.57 o 
  10   6   1       45.05       21.43     26.22 o 
  11   6   1       10.38       40.26     33.28 o 
 -11   7   1        0.26       22.22     36.40 o 
 -10   7   1        0.07        5.87     28.03 o 
  -9   7   1       82.46       84.22     48.64 o 
  -8   7   1        0.00        5.68     21.20 o 
  -7   7   1       62.07      109.10     29.84 o 
  -6   7   1      118.19      119.67     23.83 o 
  -5   7   1     1158.21     1074.41     39.82 o 
  -4   7   1      248.35      259.25     28.44 o 
  -3   7   1        0.04        4.63      9.59 o 
  -2   7   1       65.83       73.65     15.15 o 
  -1   7   1      199.83      234.52     27.37 o 
   0   7   1       43.59       44.41     14.23 o 
   1   7   1      255.03      357.12     29.64 o 
   2   7   1      215.15      183.30     22.56 o 
   3   7   1       25.77       16.75     13.32 o 
   4   7   1       39.31       36.33     12.91 o 
   5   7   1      711.65      654.08     36.58 o 
   6   7   1      503.69      432.54     45.87 o 
   7   7   1      140.03      118.59     30.16 o 
   8   7   1       35.19       51.26     32.05 o 
   9   7   1        0.14      -38.77     42.26 o 
  10   7   1        0.03       27.26     30.08 o 
 -10   8   1       46.19       47.39     71.14 o 
  -9   8   1       27.75       25.45     28.77 o 
  -8   8   1        0.01       -9.82     21.90 o 
  -7   8   1      950.09     1039.46     67.85 o 
  -6   8   1        0.92       16.63     21.43 o 
  -5   8   1        1.13        7.06     12.67 o 
  -4   8   1        4.02       -5.64     10.01 o 
  -3   8   1       46.71       52.91     16.10 o 
  -2   8   1       29.89       25.24     14.18 o 
  -1   8   1       34.74       63.65     17.51 o 
   0   8   1      182.80      199.58     22.32 o 
   1   8   1      304.58      300.97     25.06 o 
   2   8   1      136.03      118.07     19.42 o 
   3   8   1       73.36       72.83     17.94 o 
   4   8   1        2.86        5.85     11.51 o 
   5   8   1      537.19      524.54     50.56 o 
   6   8   1      569.42      565.61     61.96 o 
   7   8   1       84.14      105.75     31.40 o 
   8   8   1        4.78       32.14     40.95 o 
   9   8   1        0.24       -0.41     25.26 o 
  10   8   1       10.03       16.53     49.22 o 
 -10   9   1        9.28      -37.88     46.81 o 
  -9   9   1       28.70       68.88     36.94 o 
  -8   9   1       16.27        5.76     22.51 o 
  -7   9   1        0.13       -8.95     21.27 o 
  -6   9   1       13.25       -3.21     18.74 o 
  -5   9   1       16.97       14.84     15.02 o 
  -4   9   1      108.31       93.15     21.53 o 
  -3   9   1        0.22        3.36     14.95 o 
  -2   9   1        0.01        0.59     12.04 o 
  -1   9   1      283.73      282.82     33.43 o 
   0   9   1      115.93       77.45     16.35 o 
   1   9   1      408.55      432.32     28.10 o 
   2   9   1      259.04      274.07     40.08 o 
   3   9   1      614.60      617.22     40.12 o 
   4   9   1      500.38      533.64     39.17 o 
   5   9   1       46.31       21.86     26.31 o 
   6   9   1        1.54        6.61     18.03 o 
   7   9   1      161.16      170.16     35.79 o 
   8   9   1        3.17      -10.00     20.80 o 
   9   9   1       25.66       55.90     48.18 o 
  10   9   1        3.26       36.10     41.36 o 
  -9  10   1        5.16       23.65     33.71 o 
  -8  10   1        1.71       19.03     25.19 o 
  -7  10   1      131.61      136.91     32.66 o 
  -6  10   1       46.01       67.74     26.77 o 
  -5  10   1        4.40        4.89     18.27 o 
  -4  10   1      106.06      106.18     22.97 o 
  -3  10   1      105.97      114.60     29.04 o 
  -2  10   1       76.48       94.11     24.13 o 
  -1  10   1       22.07       16.78     14.53 o 
   0  10   1        0.05        8.60     12.58 o 
   1  10   1      108.00       85.81     19.59 o 
   2  10   1        0.00        9.78     14.58 o 
   3  10   1      275.95      314.26     35.98 o 
   4  10   1      261.56      289.52     40.70 o 
   5  10   1      698.62      704.44     55.23 o 
   6  10   1      151.20      173.24     37.95 o 
   7  10   1       11.72       -4.09     21.25 o 
   8  10   1        0.30       36.72     24.41 o 
   9  10   1        1.07      -26.41     26.41 o 
  -9  11   1        0.29      -33.15     33.15 o 
  -8  11   1       13.54       -2.22     27.70 o 
  -7  11   1        0.16      -22.68     22.68 o 
  -6  11   1       13.42       51.48     25.31 o 
  -5  11   1       15.78        3.26     21.77 o 
  -4  11   1       29.06       36.27     21.13 o 
  -3  11   1        2.66        0.38     18.71 o 
  -2  11   1       26.73       42.19     18.91 o 
  -1  11   1       15.43       35.94     15.66 o 
   0  11   1      144.44      136.68     29.77 o 
   1  11   1      162.55      181.33     38.88 o 
   2  11   1       88.23      100.38     24.44 o 
   3  11   1       64.94       43.79     27.47 o 
   4  11   1        3.71       12.21     16.94 o 
   5  11   1        0.07        1.02     19.06 o 
   6  11   1       46.54       34.50     24.97 o 
   7  11   1        1.74        0.12     27.78 o 
   8  11   1       14.34        2.01     29.26 o 
  -8  12   1       23.82      -18.78     39.79 o 
  -7  12   1       24.62       74.64     37.07 o 
  -6  12   1       25.92       11.57     26.06 o 
  -5  12   1        7.26       33.01     40.25 o 
  -4  12   1       48.38       53.44     24.29 o 
  -3  12   1        0.58       47.24     22.06 o 
  -2  12   1      265.09      223.24     36.83 o 
  -1  12   1      145.47      127.32     29.63 o 
   0  12   1       56.10       72.98     22.68 o 
   1  12   1      132.10      169.78     50.42 o 
   2  12   1       37.04       44.01     23.11 o 
   3  12   1       84.13      137.20     30.26 o 
   4  12   1        6.43       16.60     20.37 o 
   5  12   1       43.29        2.66     22.80 o 
   6  12   1        0.27      -29.53     34.34 o 
   7  12   1        3.89       15.10     25.86 o 
   8  12   1       65.19      108.02     38.19 o 
  -7  13   1       26.70       22.85     35.27 o 
  -6  13   1       74.68       94.68     40.38 o 
  -5  13   1       40.07       27.89     41.62 o 
  -4  13   1        0.27      -18.74     18.74 o 
  -3  13   1       36.71       53.36     26.98 o 
  -2  13   1        4.59        6.04     20.89 o 
  -1  13   1       54.78       30.29     47.77 o 
   0  13   1      183.47      147.88     45.96 o 
   1  13   1        0.01        9.68     20.93 o 
   2  13   1       23.55       68.29     25.12 o 
   3  13   1       40.44       35.36     33.24 o 
   4  13   1        0.31       38.53     24.96 o 
   5  13   1       84.47      116.64     40.28 o 
   6  13   1        1.85      -10.31     22.35 o 
   7  13   1       26.25      105.59     36.19 o 
  -6  14   1       63.79       75.19     38.41 o 
  -5  14   1       51.70       77.51     37.95 o 
  -4  14   1       63.68       46.61     24.41 o 
  -3  14   1        4.38       -5.42     23.86 o 
  -2  14   1        0.42       28.74     25.01 o 
  -1  14   1       52.12       68.08     28.80 o 
   0  14   1        4.02      -21.92     21.92 o 
   1  14   1       34.93       -6.17     25.36 o 
   2  14   1        5.93       18.35     21.16 o 
   3  14   1       71.13       71.19     27.08 o 
   4  14   1       33.05       74.12     79.59 o 
   5  14   1       27.53      100.13     38.74 o 
   6  14   1        0.24      -19.38     42.46 o 
  -5  15   1        0.87       33.76     38.87 o 
  -4  15   1       31.91       -3.96     51.58 o 
  -3  15   1        5.80       11.47     49.25 o 
  -2  15   1      120.20       61.43    123.13 o 
  -1  15   1        1.36      -22.70     22.70 o 
   0  15   1       62.34       34.54     26.98 o 
   1  15   1       15.40       -9.30     20.43 o 
   2  15   1       26.22       77.22     58.20 o 
   3  15   1       16.89      -27.89     30.61 o 
   4  15   1       11.19       38.41     34.94 o 
   5  15   1       28.60       20.43     81.25 o 
  -3  16   1       34.41      -31.89     31.89 o 
  -2  16   1       13.70       19.83     29.91 o 
  -1  16   1       20.88       18.99     49.08 o 
   0  16   1       66.90       15.00     30.83 o 
   1  16   1       23.94       17.39     28.17 o 
   2  16   1        5.64        9.73     31.13 o 
   3  16   1       12.87       11.36     33.10 o 
 -12   0   2        0.80      -12.36     32.35 o 
 -11   0   2       26.75       22.95     27.43 o 
 -10   0   2        1.50       -5.44     29.83 o 
  -9   0   2        0.04      -22.94     22.94 o 
  -8   0   2      129.39      154.61     36.57 o 
  -7   0   2        9.74       13.56     17.82 o 
  -6   0   2      529.25      526.74     59.64 o 
  -5   0   2       14.65       20.23     10.54 o 
  -4   0   2       19.86       43.34     16.96 o 
  -3   0   2      614.41      597.23     20.97 o 
  -2   0   2    58168.09    57966.94    621.96 o 
  -1   0   2     4240.77     4476.69     54.26 o 
   0   0   2     5995.81     5368.95     74.65 o 
   1   0   2     2576.95     2268.13     42.58 o 
   2   0   2       87.60      123.62     11.15 o 
   3   0   2      244.09      236.61     15.28 o 
   4   0   2        7.17       13.45      7.46 o 
   5   0   2      613.32      640.88     62.19 o 
   6   0   2      827.71      980.52     84.40 o 
   7   0   2       81.63       42.58     23.03 o 
   8   0   2       87.91       98.19     33.57 o 
   9   0   2       10.41       -2.51     23.19 o 
  10   0   2       83.79        0.73     51.82 o 
  11   0   2      243.59      298.35     58.49 o 
 -12   1   2       80.63       91.28     28.40 o 
 -11   1   2      231.04      252.90     44.11 o 
 -10   1   2      213.26      193.73     34.20 o 
  -9   1   2       40.69       52.12     20.33 o 
  -8   1   2        0.35       15.34     14.14 o 
  -7   1   2        0.21       -6.78     12.79 o 
  -6   1   2       23.64       25.64      7.61 o 
  -5   1   2      297.44      284.40     16.54 o 
  -4   1   2        2.67        0.07      4.07 o 
  -3   1   2      319.26      303.29     13.07 o 
  -2   1   2     1266.41     1067.72     32.91 o 
  -1   1   2     5782.56     5518.89     53.13 o 
   0   1   2     3255.85     3256.49     37.16 o 
   1   1   2     1247.91     1116.57     17.23 o 
   2   1   2     3450.72     3518.78     35.30 o 
   3   1   2      136.50      132.57     11.08 o 
   4   1   2       22.05       21.27      7.66 o 
   5   1   2      235.88      256.29     22.39 o 
   6   1   2       24.52       31.47      9.85 o 
   7   1   2       39.14       47.37     17.52 o 
   8   1   2        4.46        2.67     16.77 o 
   9   1   2       18.29       20.82     18.67 o 
  10   1   2        0.31        7.56     19.30 o 
  11   1   2        4.18       29.99     27.20 o 
 -12   2   2       13.72       -0.41     28.52 o 
 -11   2   2        3.98        2.99     19.52 o 
 -10   2   2        2.32       24.70     19.91 o 
  -9   2   2       86.55      144.34     32.78 o 
  -8   2   2       50.71       35.00     19.41 o 
  -7   2   2      342.77      331.11     29.79 o 
  -6   2   2        9.71        6.68      8.89 o 
  -5   2   2       41.76       58.94      7.74 o 
  -4   2   2      270.14      259.41     14.90 o 
  -3   2   2      791.91      824.18     22.83 o 
  -2   2   2    44566.77    45864.41    322.69 o 
  -1   2   2     5354.14     5348.03     57.09 o 
   0   2   2      200.60      201.48     10.95 o 
   1   2   2     1300.70     1165.34     30.54 o 
   2   2   2     1315.81     1379.73     25.56 o 
   3   2   2       55.41       55.41      6.55 o 
   4   2   2     1278.00     1272.03     39.51 o 
   5   2   2       74.67       65.48     11.20 o 
   6   2   2      139.35      162.96     21.54 o 
   7   2   2      343.46      350.99     39.52 o 
   8   2   2       50.82       31.55     18.89 o 
   9   2   2        5.15       -5.35     20.60 o 
  10   2   2       79.54      101.36     24.38 o 
  11   2   2       15.46        6.40     32.41 o 
 -11   3   2       34.72       34.33     20.21 o 
 -10   3   2        4.54        9.56     24.26 o 
  -9   3   2      197.54      212.53     38.15 o 
  -8   3   2       53.50       37.16     20.07 o 
  -7   3   2        6.29        6.69     13.45 o 
  -6   3   2       88.09       90.40     16.78 o 
  -5   3   2      133.87      146.64     13.00 o 
  -4   3   2     2357.23     2274.83     45.63 o 
  -3   3   2     1243.68     1222.22     30.50 o 
  -2   3   2     4298.12     4448.35     58.90 o 
  -1   3   2     1095.64     1060.89     28.38 o 
   0   3   2     1525.94     1447.48     30.05 o 
   1   3   2     1200.81     1175.16     35.67 o 
   2   3   2     2039.06     2038.05     36.30 o 
   3   3   2      441.69      441.00     16.75 o 
   4   3   2       22.53       21.74      5.81 o 
   5   3   2      120.00      147.98     18.26 o 
   6   3   2      113.71      116.70     19.14 o 
   7   3   2       10.46        2.44     14.06 o 
   8   3   2       94.59      117.78     28.56 o 
   9   3   2      144.45      110.80     31.22 o 
  10   3   2        3.85       19.69     33.31 o 
  11   3   2        0.08       28.65     24.37 o 
 -11   4   2       11.86        0.90     29.30 o 
 -10   4   2      150.57      201.37     39.82 o 
  -9   4   2        0.34       25.25     22.84 o 
  -8   4   2      196.06      191.86     35.43 o 
  -7   4   2       18.29       16.46     14.68 o 
  -6   4   2      140.81      131.46     20.30 o 
  -5   4   2      666.15      644.37     26.18 o 
  -4   4   2    10355.08    10263.01    116.70 o 
  -3   4   2     2726.86     2745.91     50.78 o 
  -2   4   2     3260.89     3238.43     52.71 o 
  -1   4   2      146.32      159.33     15.43 o 
   0   4   2     1796.36     1728.46     42.97 o 
   1   4   2     5480.59     5296.89     92.73 o 
   2   4   2       98.38      101.47     12.96 o 
   3   4   2     1216.96     1188.21     30.49 o 
   4   4   2      467.18      461.74     19.85 o 
   5   4   2      407.66      371.95     28.05 o 
   6   4   2        2.79        6.52     12.14 o 
   7   4   2       74.30       56.72     18.46 o 
   8   4   2       10.43       24.10     18.63 o 
   9   4   2      114.56      135.66     43.55 o 
  10   4   2       57.38       33.87     35.12 o 
  11   4   2        6.29       17.89     34.70 o 
 -11   5   2       23.41        4.89     28.36 o 
 -10   5   2       11.36       -1.95     61.87 o 
  -9   5   2       95.30      104.10     30.40 o 
  -8   5   2       71.01       72.19     24.59 o 
  -7   5   2      208.97      191.85     29.03 o 
  -6   5   2       47.18       45.04     13.89 o 
  -5   5   2        9.86        4.80      8.43 o 
  -4   5   2     4053.43     4004.21     69.69 o 
  -3   5   2        2.66        6.45      7.20 o 
  -2   5   2     2562.72     2554.94     57.97 o 
  -1   5   2      511.99      542.77     41.85 o 
   0   5   2     1755.25     1703.10     47.28 o 
   1   5   2      634.59      656.48     33.26 o 
   2   5   2     1929.82     2013.66     52.60 o 
   3   5   2     1373.80     1411.48     36.14 o 
   4   5   2      365.16      346.06     18.42 o 
   5   5   2        9.66        7.44      7.34 o 
   6   5   2      730.78      713.85     37.62 o 
   7   5   2      203.86      239.70     35.01 o 
   8   5   2       92.12       97.66     35.78 o 
   9   5   2       16.36       19.16     33.92 o 
  10   5   2        5.37        1.51     26.64 o 
  11   5   2        1.08      -29.83     29.83 o 
 -11   6   2        1.31       -8.66     32.87 o 
 -10   6   2       32.10      -23.84     30.05 o 
  -9   6   2       38.76       32.45     28.63 o 
  -8   6   2       91.22       78.88     34.27 o 
  -7   6   2        4.76        0.75     13.89 o 
  -6   6   2      844.89      771.28     55.65 o 
  -5   6   2      239.92      253.18     22.01 o 
  -4   6   2       29.96       22.51      8.48 o 
  -3   6   2     1670.50     1666.74     59.13 o 
  -2   6   2     2101.90     2086.01     56.71 o 
  -1   6   2     1499.04     1524.63    115.53 o 
   0   6   2     1063.21     1080.92     42.66 o 
   1   6   2     1562.77     1629.18     40.15 o 
   2   6   2       87.95      108.08     16.49 o 
   3   6   2       77.57       86.77     14.84 o 
   4   6   2      203.11      204.13     16.39 o 
   5   6   2      273.42      271.48     24.58 o 
   6   6   2      547.14      605.26     79.12 o 
   7   6   2       49.97       48.97     22.48 o 
   8   6   2       57.31       76.88     33.78 o 
   9   6   2        2.65      -22.67     22.67 o 
  10   6   2        0.00       -0.49     24.72 o 
  11   6   2        0.85       -3.75     33.03 o 
 -11   7   2       24.32       -6.05     33.89 o 
 -10   7   2        9.41      -26.12     26.12 o 
  -9   7   2        0.17       -8.66     32.99 o 
  -8   7   2       37.39        5.64     20.06 o 
  -7   7   2        3.66       -6.06     18.57 o 
  -6   7   2      528.75      557.84     53.71 o 
  -5   7   2        8.34       -2.81      9.32 o 
  -4   7   2      102.13       87.68     18.73 o 
  -3   7   2     1213.88     1173.33     47.00 o 
  -2   7   2      324.31      287.83     29.51 o 
  -1   7   2      249.56      227.50     26.62 o 
   0   7   2     5102.74     5002.14    101.82 o 
   1   7   2      165.61      177.31     17.42 o 
   2   7   2       52.09       62.28     14.41 o 
   3   7   2       10.55       20.37     10.97 o 
   4   7   2      112.64      127.22     19.25 o 
   5   7   2       57.47       45.93     19.87 o 
   6   7   2        2.65       -0.75     15.62 o 
   7   7   2       36.05       42.72     23.19 o 
   8   7   2       32.27       11.85     26.25 o 
   9   7   2        1.77        8.86     27.33 o 
  10   7   2        7.56       23.05     28.61 o 
 -10   8   2       34.76       25.55     65.43 o 
  -9   8   2        2.52       64.82     34.95 o 
  -8   8   2      499.93      418.12     55.33 o 
  -7   8   2       37.01       77.26     28.38 o 
  -6   8   2       61.43       36.90     23.24 o 
  -5   8   2       57.44       59.98     16.89 o 
  -4   8   2       10.52        7.78     12.21 o 
  -3   8   2       39.14        7.49     11.42 o 
  -2   8   2      301.70      372.74     33.76 o 
  -1   8   2      224.56      230.01     28.96 o 
   0   8   2      256.10      258.20     26.58 o 
   1   8   2       64.61       67.16     13.67 o 
   2   8   2      294.10      222.57     26.28 o 
   3   8   2      427.27      390.34     31.70 o 
   4   8   2     3773.03     3470.10     88.49 o 
   5   8   2       82.51       61.98     25.52 o 
   6   8   2       46.06       93.76     26.92 o 
   7   8   2        3.25      -18.03     25.21 o 
   8   8   2        1.04      -10.26     20.17 o 
   9   8   2        6.42       20.38     24.20 o 
  10   8   2        2.41        2.11     31.01 o 
 -10   9   2       11.51      115.07     45.80 o 
  -9   9   2       19.67       57.55     36.22 o 
  -8   9   2        8.23       17.24     28.07 o 
  -7   9   2      175.54      176.95     37.51 o 
  -6   9   2        0.25        6.17     21.94 o 
  -5   9   2      106.44       93.41     21.66 o 
  -4   9   2       37.24       27.35     17.80 o 
  -3   9   2       17.86       40.45     19.65 o 
  -2   9   2        0.53        2.45     13.35 o 
  -1   9   2      146.05      146.86     25.23 o 
   0   9   2        0.28       -4.66     11.59 o 
   1   9   2      287.38      286.16     26.45 o 
   2   9   2      475.78      477.42     29.19 o 
   3   9   2      281.94      327.12     34.48 o 
   4   9   2      339.91      327.67     35.59 o 
   5   9   2       25.61       48.63     22.38 o 
   6   9   2       32.86       55.90     24.15 o 
   7   9   2       46.68       62.08     24.34 o 
   8   9   2        3.00       42.50     31.12 o 
   9   9   2        5.04      -17.39     28.23 o 
  10   9   2       18.33       49.60     55.72 o 
  -9  10   2      152.44      168.08     51.37 o 
  -8  10   2        0.04      -21.39     21.39 o 
  -7  10   2      140.74      188.41     38.33 o 
  -6  10   2       38.17       35.81     24.00 o 
  -5  10   2       19.11       27.72     21.29 o 
  -4  10   2      165.50      184.77     34.91 o 
  -3  10   2        0.09        3.88     17.28 o 
  -2  10   2      173.70      181.04     38.99 o 
  -1  10   2      159.92      185.16     29.37 o 
   0  10   2       13.37        1.05     14.13 o 
   1  10   2        0.00      -10.19     10.19 o 
   2  10   2      228.95      212.00     33.37 o 
   3  10   2     1015.42     1086.17     55.21 o 
   4  10   2      231.69      234.04     32.49 o 
   5  10   2       20.94       32.20     21.30 o 
   6  10   2       54.87       68.91     27.19 o 
   7  10   2       66.79      103.66     30.88 o 
   8  10   2        0.63      -18.83     18.83 o 
   9  10   2        1.07        1.72     31.45 o 
  -9  11   2        9.94       -7.24     37.02 o 
  -8  11   2        0.03      -20.17     25.46 o 
  -7  11   2       14.79        3.59     24.75 o 
  -6  11   2       43.43       31.73     25.98 o 
  -5  11   2       11.02       28.36     26.91 o 
  -4  11   2       37.24       28.94     22.67 o 
  -3  11   2      163.49      224.25     37.43 o 
  -2  11   2      131.66      134.89     29.32 o 
  -1  11   2        2.10       22.10     18.18 o 
   0  11   2       25.91       15.36     13.94 o 
   1  11   2      134.07      187.21     45.79 o 
   2  11   2       46.96       85.16     24.89 o 
   3  11   2      286.38      299.77     41.89 o 
   4  11   2      169.50      218.20     31.94 o 
   5  11   2       10.00        3.98     19.44 o 
   6  11   2      141.37      172.98     38.31 o 
   7  11   2       11.92      -17.78     21.20 o 
   8  11   2       49.85       39.55     30.43 o 
  -8  12   2        0.09      -10.45     26.17 o 
  -7  12   2       10.13       22.12     28.41 o 
  -6  12   2       32.04       20.46     29.96 o 
  -5  12   2        1.71      -32.82     37.19 o 
  -4  12   2       33.36       40.31     24.96 o 
  -3  12   2       15.32       10.44     19.53 o 
  -2  12   2      191.32      162.91     32.19 o 
  -1  12   2      101.40       97.71     22.48 o 
   0  12   2        4.53       10.04     15.88 o 
   1  12   2      195.45      240.11     38.06 o 
   2  12   2        2.34       16.10     19.95 o 
   3  12   2       49.94       51.93     24.35 o 
   4  12   2        7.82      -11.63     19.61 o 
   5  12   2       16.65       43.18     23.74 o 
   6  12   2       53.00       39.40     26.64 o 
   7  12   2       93.14      156.46     39.37 o 
   8  12   2       60.59       57.22     31.35 o 
  -7  13   2       78.86      119.89     48.34 o 
  -6  13   2        8.22       37.25     35.89 o 
  -5  13   2        0.01       47.03     46.31 o 
  -4  13   2        6.06       -6.17     28.73 o 
  -3  13   2        2.32       22.35     21.67 o 
  -2  13   2       24.49        6.68     20.67 o 
  -1  13   2       19.04       39.88     41.79 o 
   0  13   2       86.61      103.65     28.79 o 
   1  13   2      215.62      209.60     37.37 o 
   2  13   2      145.12      156.48     33.57 o 
   3  13   2        1.07      -11.71     21.47 o 
   4  13   2       28.66       53.75     29.69 o 
   5  13   2        2.19       -3.47     26.51 o 
   6  13   2        0.66        5.98     22.40 o 
   7  13   2       60.59       41.03     31.51 o 
  -6  14   2       15.83      -25.87     31.25 o 
  -5  14   2        0.21        8.21     48.61 o 
  -4  14   2        0.08       -5.44     23.16 o 
  -3  14   2        0.50      -11.63     24.21 o 
  -2  14   2        5.85      -11.15     22.25 o 
  -1  14   2      127.63      206.18     48.30 o 
   0  14   2        6.69      -17.17     23.11 o 
   1  14   2       52.46       49.75     24.63 o 
   2  14   2        3.27       13.15     19.22 o 
   3  14   2       10.01       29.37     23.19 o 
   4  14   2       38.54      -15.00     28.17 o 
   5  14   2        0.01      -15.43     26.82 o 
   6  14   2       43.18       81.92     39.75 o 
  -5  15   2       14.06        4.78     62.31 o 
  -4  15   2        3.16        5.77     49.66 o 
  -3  15   2        2.63      -20.76     24.94 o 
  -2  15   2       10.57      -23.09     27.57 o 
  -1  15   2        3.46       -5.24     27.16 o 
   0  15   2       24.99      -17.92     21.89 o 
   1  15   2        0.20       -8.49     19.71 o 
   2  15   2        4.08       -8.58     25.79 o 
   3  15   2        2.05      -19.80     23.31 o 
   4  15   2        6.52      -27.71     27.71 o 
   5  15   2       15.58       53.51     38.12 o 
  -3  16   2        3.27       14.92     97.28 o 
  -2  16   2        0.28      -21.27     58.93 o 
  -1  16   2       72.10       -2.80     25.88 o 
   0  16   2        0.06       42.34     28.78 o 
   1  16   2        1.02       28.90     27.54 o 
   2  16   2       56.20       60.74     75.28 o 
   3  16   2        4.78       12.98     32.43 o 
 -12   1   3       19.74       59.04     38.00 o 
 -11   1   3        1.32        2.71     21.18 o 
 -10   1   3       74.21       83.98     32.70 o 
  -9   1   3        0.41       -9.52     17.06 o 
  -8   1   3       73.89       88.73     21.31 o 
  -7   1   3      136.00      146.21     26.86 o 
  -6   1   3       12.02       10.39      7.65 o 
  -5   1   3      432.06      428.01     16.81 o 
  -4   1   3      235.94      224.93     13.97 o 
  -3   1   3      121.59      150.46     11.77 o 
  -2   1   3     3017.02     3116.32     38.46 o 
  -1   1   3       15.75       13.78      3.81 o 
   0   1   3    14820.79    14277.39    140.06 o 
   1   1   3     2292.83     2235.22     41.91 o 
   2   1   3     1026.69      898.56     24.77 o 
   3   1   3        8.24        7.62      3.66 o 
   4   1   3      424.16      404.48     24.95 o 
   5   1   3        2.61       12.54      7.45 o 
   6   1   3      564.10      577.11     28.11 o 
   7   1   3        2.40        4.11     13.06 o 
   8   1   3        0.98       -0.53     15.75 o 
   9   1   3       37.18       43.27     20.66 o 
  10   1   3       18.19       14.09     19.52 o 
  11   1   3      141.60      233.66     40.85 o 
 -12   2   3        3.85       16.05     31.60 o 
 -11   2   3        8.19        7.53     20.30 o 
 -10   2   3      108.66      150.88     30.69 o 
  -9   2   3      194.79      130.20     33.75 o 
  -8   2   3       15.35       -0.73     24.81 o 
  -7   2   3      276.65      299.12     30.18 o 
  -6   2   3       25.00       18.41      8.58 o 
  -5   2   3      325.35      389.25     19.82 o 
  -4   2   3     3478.26     3490.04     56.64 o 
  -3   2   3      364.81      344.76     15.66 o 
  -2   2   3    11833.32    12159.00    111.23 o 
  -1   2   3     1694.81     1421.89     30.94 o 
   0   2   3     8614.34     8422.21     84.82 o 
   1   2   3       41.25       43.75      8.37 o 
   2   2   3        2.69        5.05      3.74 o 
   3   2   3     1200.80     1175.86     27.94 o 
   4   2   3      364.86      388.56     21.71 o 
   5   2   3       41.45       43.76     10.34 o 
   6   2   3       25.68       21.24     10.40 o 
   7   2   3      519.75      535.93     43.53 o 
   8   2   3       60.48       82.59     25.55 o 
   9   2   3        2.13       -6.53     18.54 o 
  10   2   3      114.04      123.12     32.17 o 
  11   2   3       15.45       -8.40     23.84 o 
 -11   3   3        0.08       25.53     19.91 o 
 -10   3   3       10.54        2.33     21.60 o 
  -9   3   3       86.53       60.14     39.93 o 
  -8   3   3       60.31       51.35     23.66 o 
  -7   3   3      205.98      232.25     28.65 o 
  -6   3   3       10.46        3.66     11.55 o 
  -5   3   3      238.32      258.45     17.14 o 
  -4   3   3     1188.33     1177.23     33.37 o 
  -3   3   3     1680.07     1688.82     45.76 o 
  -2   3   3     3453.98     3358.17     51.31 o 
  -1   3   3      816.96      762.90     57.85 o 
   0   3   3      225.59      285.90     13.41 o 
   1   3   3       24.07       21.14      8.10 o 
   2   3   3      487.89      481.08     15.84 o 
   3   3   3      128.33      129.08     10.08 o 
   4   3   3       76.49       89.86      9.55 o 
   5   3   3      565.39      531.12     27.95 o 
   6   3   3       18.31       17.93     10.98 o 
   7   3   3      485.53      495.77     44.02 o 
   8   3   3       10.96       43.05     23.09 o 
   9   3   3       18.42       -4.41     26.76 o 
  10   3   3        9.24       -5.48     59.34 o 
  11   3   3       18.70       -1.09     23.66 o 
 -11   4   3        6.99       30.45     32.90 o 
 -10   4   3        0.57       -5.66     24.41 o 
  -9   4   3       30.82       -7.08     22.20 o 
  -8   4   3        0.08       11.40     19.14 o 
  -7   4   3      157.27      198.29     27.48 o 
  -6   4   3        0.06       -7.66     10.17 o 
  -5   4   3       68.62       93.72     12.60 o 
  -4   4   3     3469.95     3334.08     66.48 o 
  -3   4   3      570.25      604.00     34.17 o 
  -2   4   3      378.36      391.12     21.74 o 
  -1   4   3       14.15        2.13      7.62 o 
   0   4   3       27.76       35.42      7.02 o 
   1   4   3        6.29       15.86      4.70 o 
   2   4   3       50.03       38.63      9.40 o 
   3   4   3     1227.00     1186.97     29.83 o 
   4   4   3      707.04      763.47     27.46 o 
   5   4   3      110.40      112.12     16.83 o 
   6   4   3       22.80       -0.87     14.17 o 
   7   4   3      186.89      245.49     33.08 o 
   8   4   3      111.18      120.53     37.79 o 
   9   4   3       53.73       58.47     81.49 o 
  10   4   3        1.92      -27.95     27.95 o 
  11   4   3       45.38       81.74     41.41 o 
 -11   5   3        2.82        8.47     29.80 o 
 -10   5   3        3.11        6.31     28.60 o 
  -9   5   3        1.46       -5.02     20.61 o 
  -8   5   3        6.54        0.74     19.46 o 
  -7   5   3       28.04       37.63     15.62 o 
  -6   5   3        9.30        2.40     11.67 o 
  -5   5   3      716.17      711.97     30.75 o 
  -4   5   3     3313.33     3420.70     65.47 o 
  -3   5   3      155.15      161.12     16.34 o 
  -2   5   3      682.96      702.36     30.85 o 
  -1   5   3      546.87      574.49     29.13 o 
   0   5   3        2.00       -4.90      4.90 o 
   1   5   3      221.03      215.05     24.35 o 
   2   5   3       25.51       34.21     13.90 o 
   3   5   3       62.33       81.25     12.21 o 
   4   5   3       71.95       84.42     11.00 o 
   5   5   3       54.36       52.66     13.34 o 
   6   5   3        2.06        2.69     10.13 o 
   7   5   3       29.22       35.74     19.66 o 
   8   5   3       14.14       28.27     31.56 o 
   9   5   3      168.58      144.39     42.19 o 
  10   5   3       29.60       18.82     27.45 o 
  11   5   3       96.11       44.98     60.97 o 
 -11   6   3        8.69      -18.87     30.08 o 
 -10   6   3        4.74        2.78     26.07 o 
  -9   6   3       52.50      138.55     43.78 o 
  -8   6   3        0.83       19.49     18.77 o 
  -7   6   3        8.62       -9.42     14.25 o 
  -6   6   3     1165.77     1083.35     50.70 o 
  -5   6   3      319.97      321.25     24.21 o 
  -4   6   3       81.53       87.29     14.21 o 
  -3   6   3      873.50      965.60     39.87 o 
  -2   6   3      988.94     1054.71     45.50 o 
  -1   6   3     4581.42     4493.27     93.65 o 
   0   6   3     3740.54     4017.23    114.05 o 
   1   6   3      260.86      264.76     18.58 o 
   2   6   3      655.52      618.65     39.48 o 
   3   6   3      238.01      243.98     27.47 o 
   4   6   3       92.42       65.83     15.06 o 
   5   6   3      827.74      737.53     47.70 o 
   6   6   3       16.63        9.73     16.23 o 
   7   6   3      336.02      289.77     41.37 o 
   8   6   3       31.13       71.16     35.07 o 
   9   6   3        0.22      -25.77     25.77 o 
  10   6   3        0.98       20.46     22.79 o 
  11   6   3        2.48       27.03     38.08 o 
 -11   7   3        0.01       -5.09     36.78 o 
 -10   7   3       45.39       42.52     30.08 o 
  -9   7   3      131.92      126.01     45.89 o 
  -8   7   3        2.61       -1.98     26.03 o 
  -7   7   3       40.90       46.86     23.19 o 
  -6   7   3      835.52      923.96     49.26 o 
  -5   7   3       70.37       80.97     21.19 o 
  -4   7   3       26.55       30.93     14.78 o 
  -3   7   3        0.81       -1.60      9.60 o 
  -2   7   3      211.93      182.44     26.00 o 
  -1   7   3       12.29       17.87      9.74 o 
   0   7   3      181.05      232.95     22.89 o 
   1   7   3      161.33      143.22     15.94 o 
   2   7   3      169.63      167.37     15.19 o 
   3   7   3        1.31        8.56     10.61 o 
   4   7   3        3.01        5.57     11.52 o 
   5   7   3      368.22      417.08     51.13 o 
   6   7   3        3.92       -0.64     17.05 o 
   7   7   3       12.41       21.18     22.94 o 
   8   7   3       23.51       39.00     26.46 o 
   9   7   3        0.90       10.71     31.48 o 
  10   7   3        0.01       -0.73     28.00 o 
 -10   8   3        0.26       24.35     33.94 o 
  -9   8   3      121.18      149.43     42.28 o 
  -8   8   3      485.67      512.97     65.38 o 
  -7   8   3       64.35       83.41     28.98 o 
  -6   8   3       28.13       33.06     18.65 o 
  -5   8   3      152.89      151.72     23.85 o 
  -4   8   3      224.24      232.90     28.79 o 
  -3   8   3        1.57       -8.82     12.58 o 
  -2   8   3       85.46       80.69     20.62 o 
  -1   8   3       91.54       82.91     18.59 o 
   0   8   3       22.85       33.78     12.82 o 
   1   8   3     1063.52     1065.30     39.23 o 
   2   8   3        1.62        4.96      8.02 o 
   3   8   3      218.93      243.00     28.20 o 
   4   8   3     2064.61     1979.80     67.33 o 
   5   8   3       18.28       10.44     18.55 o 
   6   8   3       96.62       80.36     30.12 o 
   7   8   3       72.75       83.41     29.81 o 
   8   8   3       12.05        1.81     25.26 o 
   9   8   3       29.73       -6.29     22.85 o 
  10   8   3       15.60       28.54     33.04 o 
 -10   9   3        0.72       23.94     37.78 o 
  -9   9   3       40.53       60.51     36.30 o 
  -8   9   3       50.91       36.48     24.66 o 
  -7   9   3       23.31       22.53     24.91 o 
  -6   9   3       59.84       54.64     27.43 o 
  -5   9   3      151.57      127.19     24.43 o 
  -4   9   3       64.03       76.17     25.17 o 
  -3   9   3        1.50       -5.28     27.24 o 
  -2   9   3      518.03      482.10     46.64 o 
  -1   9   3      197.74      220.57     29.58 o 
   0   9   3      247.88      245.56     29.52 o 
   1   9   3       64.23       51.13     17.71 o 
   2   9   3      389.39      402.47     35.36 o 
   3   9   3       33.23       17.97     13.13 o 
   4   9   3       73.28       50.08     19.53 o 
   5   9   3      213.94      209.93     36.91 o 
   6   9   3      187.05      192.89     36.61 o 
   7   9   3      123.32      114.16     28.36 o 
   8   9   3        0.56      -21.08     21.08 o 
   9   9   3        3.90      -25.88     25.88 o 
  -9  10   3       92.36      111.73     45.35 o 
  -8  10   3      227.29      251.88     46.16 o 
  -7  10   3       85.74       63.51     30.50 o 
  -6  10   3       25.87       20.09     21.57 o 
  -5  10   3       55.66       81.96     22.09 o 
  -4  10   3      265.11      307.35     40.57 o 
  -3  10   3      176.93      151.07     30.34 o 
  -2  10   3      185.66      144.11     29.16 o 
  -1  10   3      110.89       95.56     22.83 o 
   0  10   3       16.17        4.47     15.30 o 
   1  10   3      239.91      235.90     35.48 o 
   2  10   3      640.67      667.53     49.02 o 
   3  10   3      857.83      795.79     48.07 o 
   4  10   3      188.00      172.46     28.44 o 
   5  10   3      229.16      225.76     39.56 o 
   6  10   3        0.23        4.43     18.28 o 
   7  10   3       92.86      111.92     33.23 o 
   8  10   3        2.42       11.35     23.28 o 
   9  10   3        5.03        9.10     31.89 o 
  -9  11   3       67.26       92.43     44.22 o 
  -8  11   3        0.74       20.46     27.90 o 
  -7  11   3       24.23       22.03     24.85 o 
  -6  11   3       12.02       14.31     25.98 o 
  -5  11   3       48.97       44.85     31.91 o 
  -4  11   3       59.32       86.94     27.25 o 
  -3  11   3        0.75        6.40     19.35 o 
  -2  11   3      198.98      197.55     35.81 o 
  -1  11   3       61.74       37.99     19.31 o 
   0  11   3        0.02       -4.29     15.57 o 
   1  11   3      783.35      859.12     88.58 o 
   2  11   3      156.20      198.08     50.16 o 
   3  11   3       12.11       25.67     19.33 o 
   4  11   3       39.45       61.47     20.86 o 
   5  11   3       15.25       25.65     22.51 o 
   6  11   3       24.10       26.17     28.10 o 
   7  11   3       43.19       30.79     24.78 o 
   8  11   3       15.40       45.13     33.05 o 
  -8  12   3        8.13       -5.74     26.76 o 
  -7  12   3       32.29      104.03     38.79 o 
  -6  12   3       44.26      109.06     42.17 o 
  -5  12   3       20.32       35.83     31.73 o 
  -4  12   3       85.81      120.21     32.18 o 
  -3  12   3      207.37      185.88     37.48 o 
  -2  12   3        2.26       -1.72     25.74 o 
  -1  12   3      127.61      144.44     31.18 o 
   0  12   3       49.15       47.37     19.97 o 
   1  12   3        1.56       13.62     18.36 o 
   2  12   3        9.09        9.82     17.92 o 
   3  12   3       14.79       17.63     20.91 o 
   4  12   3       10.28       12.43     18.20 o 
   5  12   3        0.00       -9.42     24.41 o 
   6  12   3        2.64       11.51     22.36 o 
   7  12   3        1.94      -22.70     22.70 o 
   8  12   3       14.22      -21.14     26.15 o 
  -7  13   3        8.79       -1.66     36.94 o 
  -6  13   3        4.24       98.12     39.82 o 
  -5  13   3        2.35       -4.00     28.25 o 
  -4  13   3        0.14       -8.80     37.41 o 
  -3  13   3        0.31       11.02     21.64 o 
  -2  13   3        6.10       61.02     41.82 o 
  -1  13   3      155.02      158.81     42.92 o 
   0  13   3      277.78      389.99     49.73 o 
   1  13   3       28.68        5.93     19.07 o 
   2  13   3      197.05      247.79     41.34 o 
   3  13   3      129.58      159.11     61.76 o 
   4  13   3        0.38        7.79     26.03 o 
   5  13   3       59.75       68.95     32.77 o 
   6  13   3        0.00       30.94     25.91 o 
   7  13   3        3.50       25.92     27.00 o 
  -6  14   3        4.70      -31.04     31.04 o 
  -5  14   3       21.31      -10.55     85.89 o 
  -4  14   3       10.87       57.25     26.27 o 
  -3  14   3       63.43      140.61     39.57 o 
  -2  14   3       22.58       -6.96     22.32 o 
  -1  14   3      127.89      175.05     50.36 o 
   0  14   3       60.50       27.81     28.98 o 
   1  14   3        1.86        7.37     19.12 o 
   2  14   3       40.40       36.11     23.68 o 
   3  14   3       50.09      108.82     31.16 o 
   4  14   3      136.29      196.50     75.92 o 
   5  14   3       41.18       25.26     37.65 o 
   6  14   3       17.30       24.89     34.31 o 
  -5  15   3       31.01       25.59     60.74 o 
  -4  15   3        4.82      -43.54     43.54 o 
  -3  15   3      145.49       14.30    122.14 o 
  -2  15   3       13.10      -28.68     28.68 o 
  -1  15   3       32.79      -14.45     20.87 o 
   1  15   3       38.05        9.35     59.42 o 
   2  15   3       16.52       14.36     21.09 o 
   3  15   3       49.62       94.75     32.79 o 
   4  15   3        2.09        8.63     26.80 o 
  -3  16   3       73.76       37.46     55.08 o 
  -2  16   3       76.07      121.15     36.64 o 
  -1  16   3        0.26      -43.80     43.80 o 
   0  16   3        6.33       -8.91     39.49 o 
   1  16   3        5.21      -26.79     26.79 o 
   2  16   3       66.97        8.40     29.42 o 
 -12   0   4       33.86       86.97     57.06 o 
 -11   0   4      360.15      535.50     78.00 o 
 -10   0   4        2.97       -7.43     24.58 o 
  -9   0   4       13.94       13.13     51.93 o 
  -8   0   4       16.88       16.11     23.08 o 
  -7   0   4      589.55      547.22     50.64 o 
  -6   0   4     1585.21     1579.18     53.75 o 
  -5   0   4      123.78      163.81     19.33 o 
  -4   0   4      719.44      698.79     24.81 o 
  -3   0   4    31629.81    32123.86    325.04 o 
  -2   0   4    22581.30    23462.54    228.75 o 
  -1   0   4     4103.04     3892.35    105.68 o 
   0   0   4     2088.80     2252.44     58.23 o 
   1   0   4     3843.24     3918.82    108.59 o 
   2   0   4     5255.92     4932.05    184.54 o 
   3   0   4       88.86      101.24     17.28 o 
   4   0   4        5.86        9.25      8.26 o 
   5   0   4      709.43      610.16     30.17 o 
   6   0   4       47.47       46.40     25.30 o 
   7   0   4      105.72      132.43     33.00 o 
   8   0   4      120.14      108.42     43.75 o 
   9   0   4        0.25      -11.00     38.82 o 
  10   0   4        0.87       54.49     32.68 o 
  11   0   4       68.42       88.01     44.93 o 
 -12   1   4        1.14       22.61     36.47 o 
 -11   1   4        4.61      -15.88     26.44 o 
 -10   1   4        4.78      -11.20     19.18 o 
  -9   1   4       78.67       71.90     23.48 o 
  -8   1   4       50.53       79.72     21.66 o 
  -7   1   4       92.95      105.57     19.75 o 
  -6   1   4      643.69      655.47     27.18 o 
  -5   1   4      119.07      110.17     11.43 o 
  -4   1   4     1460.54     1483.83     35.28 o 
  -3   1   4      667.26      633.59     18.78 o 
  -2   1   4      246.54      233.08     10.51 o 
  -1   1   4       23.40       17.45      5.72 o 
   0   1   4       48.95       52.13      6.62 o 
   1   1   4     1676.61     1634.27     38.11 o 
   2   1   4      375.94      334.99     14.22 o 
   3   1   4     1443.90     1381.13     28.90 o 
   4   1   4     1429.10     1446.92     33.29 o 
   5   1   4      870.76      828.81     34.91 o 
   6   1   4       49.83       72.39     13.58 o 
   7   1   4      150.83      164.50     29.10 o 
   8   1   4        1.23        1.49     16.19 o 
   9   1   4        5.44       20.49     19.24 o 
  10   1   4        1.93        8.86     26.10 o 
  11   1   4        0.23        8.55     56.13 o 
 -12   2   4       60.18       77.36     39.77 o 
 -11   2   4        1.38      -20.73     20.73 o 
 -10   2   4       76.09       55.00     23.02 o 
  -9   2   4       60.50       40.43     26.29 o 
  -8   2   4        5.85        3.38     18.51 o 
  -7   2   4      317.35      324.12     31.76 o 
  -6   2   4       12.48        3.61      6.59 o 
  -5   2   4       14.41       16.96      7.40 o 
  -4   2   4      807.46      750.07     26.99 o 
  -3   2   4      505.51      429.66     18.15 o 
  -2   2   4      764.23      736.50     21.55 o 
  -1   2   4     2073.96     2134.43     49.73 o 
   0   2   4     3044.69     3011.58     43.05 o 
   1   2   4       18.44       15.14      4.54 o 
   2   2   4     4362.38     4441.82     48.57 o 
   3   2   4       12.35       11.09      4.29 o 
   4   2   4      541.01      544.58     18.71 o 
   5   2   4        4.82        8.78      7.58 o 
   6   2   4       77.52       86.61     15.12 o 
   7   2   4      165.94      233.53     32.94 o 
   8   2   4        1.51      -13.35     16.15 o 
   9   2   4       32.30       32.54     24.56 o 
  10   2   4       20.35       26.81     23.55 o 
  11   2   4       53.01       24.71     27.94 o 
 -11   3   4        6.94       27.68     23.03 o 
 -10   3   4        0.01      -14.41     26.37 o 
  -9   3   4        6.91       -6.27     21.57 o 
  -8   3   4       71.61       71.92     23.02 o 
  -7   3   4        3.03       10.58     13.90 o 
  -6   3   4      182.47      181.42     22.02 o 
  -5   3   4      181.91      179.07     16.19 o 
  -4   3   4       33.87       36.69      8.44 o 
  -3   3   4      104.80      117.60     12.26 o 
  -2   3   4     2716.18     2774.80     47.64 o 
  -1   3   4      117.65      111.67     16.92 o 
   0   3   4      535.81      519.26     21.18 o 
   1   3   4     1207.57     1127.50     37.29 o 
   2   3   4      700.01      707.11     24.49 o 
   3   3   4      176.71      209.56     13.19 o 
   4   3   4      568.45      594.01     21.48 o 
   5   3   4       40.78       46.62     12.05 o 
   6   3   4       95.69       85.63     15.97 o 
   7   3   4       42.51       59.63     19.61 o 
   8   3   4       55.26       48.02     41.36 o 
   9   3   4       39.38       63.23     33.13 o 
  10   3   4       28.53       11.93     27.11 o 
  11   3   4        0.36       42.58     25.27 o 
 -11   4   4        0.08       22.48     29.78 o 
 -10   4   4        3.08      -31.08     38.37 o 
  -9   4   4       74.65       77.10     30.87 o 
  -8   4   4       77.09       81.33     26.83 o 
  -7   4   4       41.99       25.09     16.15 o 
  -6   4   4      125.34      145.13     22.21 o 
  -5   4   4      164.62      161.79     16.51 o 
  -4   4   4      285.15      302.69     20.31 o 
  -3   4   4     3644.01     3724.61     63.80 o 
  -2   4   4        7.09        6.56      5.84 o 
  -1   4   4     3836.27     3771.62     75.09 o 
   0   4   4      771.38      789.24     37.49 o 
   1   4   4       19.25       36.07     10.03 o 
   2   4   4      156.65      154.00     15.24 o 
   3   4   4     1990.24     1980.43     40.12 o 
   4   4   4       35.13       26.05      7.03 o 
   5   4   4      919.24      983.46     39.09 o 
   6   4   4       74.27       93.43     16.80 o 
   7   4   4       16.48       42.23     24.13 o 
   8   4   4      122.40      104.37     56.39 o 
   9   4   4      100.39      108.94     42.19 o 
  10   4   4        2.33       12.63     30.90 o 
  11   4   4       21.07      -12.68     29.78 o 
 -11   5   4        4.30       46.26     34.15 o 
 -10   5   4       66.82       18.52     43.76 o 
  -9   5   4       29.23       42.17     23.68 o 
  -8   5   4       50.24       56.97     22.00 o 
  -7   5   4        1.39       -5.21     13.84 o 
  -6   5   4      149.37      171.94     24.76 o 
  -5   5   4       25.72       22.75     10.84 o 
  -4   5   4     3654.15     3561.35     68.02 o 
  -3   5   4      207.33      246.74     24.28 o 
  -2   5   4     1216.50     1249.85     48.77 o 
  -1   5   4       54.30       58.98     11.60 o 
   0   5   4        4.34        4.04      6.10 o 
   1   5   4      393.89      374.14     16.73 o 
   2   5   4      388.88      345.59     25.01 o 
   3   5   4      197.15      198.57     31.77 o 
   4   5   4      454.51      422.33     27.32 o 
   5   5   4       14.39       19.76     13.25 o 
   6   5   4       28.84       33.74     18.41 o 
   7   5   4       19.27        3.47     17.52 o 
   8   5   4        6.63      -21.99     22.18 o 
   9   5   4       10.15       25.79     30.98 o 
  10   5   4        0.90       27.85     61.32 o 
  11   5   4        4.67       40.64     40.11 o 
 -11   6   4        3.41       35.31     41.76 o 
 -10   6   4        0.10       17.57     37.01 o 
  -9   6   4       21.97       22.38     41.44 o 
  -8   6   4        8.62       12.00     19.14 o 
  -7   6   4        5.74       24.60     16.32 o 
  -6   6   4      230.39      235.52     29.20 o 
  -5   6   4        1.80       -2.53     10.38 o 
  -4   6   4       11.05       22.44      9.39 o 
  -3   6   4      556.27      583.52     40.96 o 
  -2   6   4      614.43      634.65     36.80 o 
  -1   6   4       10.19       21.02     10.75 o 
   0   6   4      430.68      392.11     25.20 o 
   1   6   4       97.76       91.86     12.07 o 
   2   6   4       29.26       34.14     11.23 o 
   3   6   4       48.87       49.72     13.11 o 
   4   6   4        2.70       -2.05      9.58 o 
   5   6   4      353.49      344.32     39.93 o 
   6   6   4       24.10       27.76     21.26 o 
   7   6   4      294.52      277.61     64.93 o 
   8   6   4      163.21      121.15     42.46 o 
   9   6   4       38.76       51.21     31.55 o 
  10   6   4        3.66       -0.05     30.28 o 
 -11   7   4        6.97       44.37     41.50 o 
 -10   7   4       57.57       70.76     85.19 o 
  -9   7   4       59.30       60.54     39.91 o 
  -8   7   4        3.81       19.98     23.09 o 
  -7   7   4      240.27      272.31     34.67 o 
  -6   7   4     2305.40     2259.50     86.29 o 
  -5   7   4      385.33      452.22     30.50 o 
  -4   7   4       67.81       71.26     18.06 o 
  -3   7   4      586.23      587.41     49.05 o 
  -2   7   4      451.50      473.17     34.23 o 
  -1   7   4      458.89      441.40     47.31 o 
   0   7   4      236.77      215.65     21.75 o 
   1   7   4      316.98      346.54     24.18 o 
   2   7   4       22.45       20.45     11.36 o 
   3   7   4      220.27      223.24     26.06 o 
   4   7   4       12.26        2.43     11.19 o 
   5   7   4       88.16       59.76     21.13 o 
   6   7   4        4.32       12.03     17.96 o 
   7   7   4       78.85      117.45     28.49 o 
   8   7   4        5.35        7.38     22.93 o 
   9   7   4       45.84       53.13     32.15 o 
  10   7   4        5.75      -24.66     24.66 o 
 -10   8   4        1.41       37.53     46.83 o 
  -9   8   4      176.60      161.66     45.70 o 
  -8   8   4       55.34       56.54     32.26 o 
  -7   8   4      163.86      162.01     36.05 o 
  -6   8   4       54.84       31.55     18.72 o 
  -5   8   4       63.39       77.70     22.78 o 
  -4   8   4      828.97      888.50     47.08 o 
  -3   8   4        5.16        6.92     12.81 o 
  -2   8   4      538.09      494.96     38.01 o 
  -1   8   4       43.68       52.41     14.71 o 
   0   8   4       68.30       67.42     15.69 o 
   1   8   4        1.19        2.29      7.89 o 
   2   8   4      472.27      462.16     35.01 o 
   3   8   4      161.96      173.34     24.84 o 
   4   8   4        6.22       -2.38     12.05 o 
   5   8   4      879.38      751.57     54.16 o 
   6   8   4      217.25      244.46     50.59 o 
   7   8   4        3.09      -11.35     19.50 o 
   8   8   4        9.04        9.63     27.30 o 
   9   8   4       25.02       10.85     36.55 o 
  10   8   4       20.07       13.31     37.33 o 
 -10   9   4        7.84       19.64     35.08 o 
  -9   9   4       78.58      115.52     47.82 o 
  -8   9   4      221.11      273.91     46.44 o 
  -7   9   4       24.15       31.94     25.55 o 
  -6   9   4       23.91       17.73     32.04 o 
  -5   9   4      151.31      142.19     25.43 o 
  -4   9   4      497.08      452.74     43.04 o 
  -3   9   4      427.17      499.41     43.33 o 
  -2   9   4       95.24       86.11     20.49 o 
  -1   9   4      970.11      949.90     69.64 o 
   0   9   4        7.82       -9.18     10.86 o 
   1   9   4       14.01       20.23      9.69 o 
   2   9   4      213.08      223.33     29.39 o 
   3   9   4       70.08      108.69     27.16 o 
   4   9   4      559.99      538.20     38.63 o 
   5   9   4      201.97      185.81     35.55 o 
   6   9   4        0.00       -5.92     19.46 o 
   7   9   4        3.63       -9.98     19.15 o 
   8   9   4        0.05       -6.90     24.21 o 
   9   9   4        4.10       62.92     32.13 o 
  -9  10   4        1.46       46.85     33.86 o 
  -8  10   4       85.59       78.01     29.46 o 
  -7  10   4        1.40       -8.66     22.76 o 
  -6  10   4        0.46        1.04     20.28 o 
  -5  10   4        9.67       12.81     18.92 o 
  -4  10   4       38.94       30.06     20.89 o 
  -3  10   4       37.86       24.80     19.35 o 
  -2  10   4       23.72       10.47     16.53 o 
  -1  10   4       99.79      100.63     33.87 o 
   0  10   4       59.74       63.36     22.08 o 
   1  10   4      162.91      169.03     31.53 o 
   2  10   4     1913.82     1925.02     82.49 o 
   3  10   4      170.55      142.81     25.32 o 
   4  10   4      384.76      380.55     37.67 o 
   5  10   4      352.74      338.98     47.16 o 
   6  10   4       85.58       75.89     25.39 o 
   7  10   4        0.23      -21.50     27.29 o 
   8  10   4       18.29       24.18     29.85 o 
   9  10   4        0.13        6.68     34.13 o 
  -9  11   4       56.33      106.53     49.87 o 
  -8  11   4        0.36       30.93     31.14 o 
  -7  11   4        3.53       -1.73     23.68 o 
  -6  11   4        6.57      -32.85     45.00 o 
  -5  11   4       34.16       71.88     25.19 o 
  -4  11   4       22.75       28.20     22.94 o 
  -3  11   4       70.38      106.93     29.91 o 
  -2  11   4      149.82       83.42     27.80 o 
  -1  11   4      455.21      471.92     44.75 o 
   0  11   4        0.00       15.67     16.72 o 
   1  11   4      255.31      271.50     39.26 o 
   2  11   4        8.69       -3.54     17.38 o 
   3  11   4       39.56       29.46     18.21 o 
   4  11   4       33.77       33.25     18.75 o 
   5  11   4        0.07        0.16     19.16 o 
   6  11   4       11.56       36.20     24.33 o 
   7  11   4       22.17       56.02     24.97 o 
   8  11   4        4.53      -26.95     43.10 o 
  -8  12   4        0.66      -27.93     27.93 o 
  -7  12   4       12.40       -8.61     38.47 o 
  -6  12   4       10.56       -4.13     30.91 o 
  -5  12   4        6.71       -7.33     27.08 o 
  -4  12   4        4.34       19.68     21.72 o 
  -3  12   4        0.62       42.23     26.48 o 
  -2  12   4       32.74       35.10     21.17 o 
  -1  12   4       53.00       36.73     32.38 o 
   0  12   4      333.16      484.42     57.73 o 
   1  12   4      800.01      775.59     80.99 o 
   2  12   4        0.14        8.25     16.95 o 
   3  12   4        0.00       -5.81     18.60 o 
   4  12   4        0.01        4.27     20.17 o 
   5  12   4       58.56       66.45     25.05 o 
   6  12   4       10.98       -6.99     20.38 o 
   7  12   4        0.05       12.75     24.20 o 
  -7  13   4       35.93       54.20     78.57 o 
  -6  13   4       10.66       42.49     41.24 o 
  -5  13   4       36.75       19.25     31.44 o 
  -4  13   4        1.51       20.91     30.06 o 
  -3  13   4        8.83       18.86     27.12 o 
  -2  13   4       94.86       40.26     59.28 o 
  -1  13   4        8.43       19.89     20.13 o 
   0  13   4       88.42      108.45     30.73 o 
   1  13   4       36.43       55.33     22.70 o 
   2  13   4       68.66       95.90     28.62 o 
   3  13   4        3.31       -9.39     20.92 o 
   4  13   4       24.59       47.90     30.15 o 
   5  13   4      130.14       81.48     49.14 o 
   6  13   4       61.08       99.87     33.05 o 
   7  13   4        3.05       51.95     29.75 o 
  -6  14   4        3.28        5.87     37.51 o 
  -5  14   4       45.94       42.68     38.42 o 
  -4  14   4       21.09       40.99     31.80 o 
  -3  14   4       21.14       60.79     30.86 o 
  -2  14   4       88.62       87.14     32.40 o 
  -1  14   4       83.48       43.06     33.54 o 
   0  14   4      260.33      264.39     47.79 o 
   1  14   4        8.39      -12.06     19.49 o 
   2  14   4       31.81       37.68     20.61 o 
   3  14   4       20.78        3.07     27.91 o 
   4  14   4        3.66       12.99     27.68 o 
   5  14   4       12.20       12.91     32.52 o 
   6  14   4       14.02      -25.30     26.27 o 
  -5  15   4        2.68      -12.12     59.92 o 
  -4  15   4        2.60      -39.58     39.58 o 
  -3  15   4       10.84       45.71     26.53 o 
  -2  15   4       56.06       61.57     29.46 o 
  -1  15   4        2.10      -29.23     55.43 o 
   0  15   4       17.76       -8.27     20.00 o 
   1  15   4        7.58       31.89     26.45 o 
   2  15   4       99.89       69.47     32.87 o 
   3  15   4       32.07       67.55     28.17 o 
   4  15   4       33.08       41.10     33.85 o 
  -3  16   4       54.84       76.65     34.85 o 
  -2  16   4       31.98      -10.55     29.11 o 
  -1  16   4        0.47       23.12     27.02 o 
   0  16   4        0.34      -15.58     52.81 o 
   1  16   4        0.05      -22.51     27.07 o 
   2  16   4      112.52       38.92     41.21 o 
 -12   1   5        6.50      -24.30     67.32 o 
 -11   1   5       59.46       48.39     31.48 o 
 -10   1   5        5.49       10.21     23.25 o 
  -9   1   5        0.41        3.53     17.20 o 
  -8   1   5       78.13       68.49     20.53 o 
  -7   1   5        0.92        8.85     11.04 o 
  -6   1   5      200.58      194.68     15.84 o 
  -5   1   5      442.52      402.09     25.59 o 
  -4   1   5      539.23      507.52     21.96 o 
  -3   1   5      489.01      470.89     16.67 o 
  -2   1   5     7002.65     6828.61     67.37 o 
  -1   1   5      150.13      141.45      7.84 o 
   0   1   5      213.19      155.60     14.79 o 
   1   1   5       25.06       12.14      9.58 o 
   2   1   5      226.00      222.92     13.18 o 
   3   1   5     2101.47     2186.05     39.77 o 
   4   1   5      942.48     1002.02     42.48 o 
   5   1   5      362.00      348.92     13.36 o 
   6   1   5      193.15      190.78     19.89 o 
   7   1   5      110.33      126.80     26.10 o 
   8   1   5        0.37       12.05     18.39 o 
   9   1   5      222.35      222.03     36.17 o 
  10   1   5      193.34      251.64     44.46 o 
  11   1   5       27.53       12.79     27.34 o 
 -12   2   5       15.18       46.23     37.73 o 
 -11   2   5        0.06       45.27     48.79 o 
 -10   2   5        0.03       -1.70     19.19 o 
  -9   2   5       99.41      159.77     28.12 o 
  -8   2   5      209.07      208.59     35.16 o 
  -7   2   5       33.87       14.72     15.33 o 
  -6   2   5       21.82       36.17     13.11 o 
  -5   2   5     3142.91     3166.24     60.27 o 
  -4   2   5     1773.25     1751.48     42.11 o 
  -3   2   5      403.69      369.34     17.42 o 
  -2   2   5      558.11      516.12     17.83 o 
  -1   2   5      349.37      341.60     14.89 o 
   0   2   5      132.23      149.98      9.57 o 
   1   2   5      242.61      225.62     13.30 o 
   2   2   5      580.56      586.77     17.66 o 
   3   2   5     2829.27     2960.65     41.66 o 
   4   2   5      269.96      264.77     15.05 o 
   5   2   5      754.15      716.04     32.21 o 
   6   2   5       21.69       19.66     10.54 o 
   7   2   5       63.78       55.33     20.49 o 
   8   2   5      313.14      365.88     43.73 o 
   9   2   5       38.05       82.78     36.73 o 
  10   2   5      126.26      122.34     33.28 o 
  11   2   5      147.86      196.09     40.58 o 
 -11   3   5        7.00       14.49     25.70 o 
 -10   3   5       49.76       70.93     25.22 o 
  -9   3   5       41.44       59.97     26.70 o 
  -8   3   5       33.89       38.66     22.69 o 
  -7   3   5        7.60       26.01     14.99 o 
  -6   3   5      439.60      431.09     25.03 o 
  -5   3   5      154.47      176.67     17.79 o 
  -4   3   5      800.69      683.31     27.11 o 
  -3   3   5        8.18       12.96      5.89 o 
  -2   3   5       29.35       29.04      7.33 o 
  -1   3   5        1.08       -4.44      4.44 o 
   0   3   5      111.08      113.64     10.49 o 
   1   3   5     1539.97     1553.21     45.58 o 
   2   3   5     2011.25     2197.88     38.18 o 
   3   3   5     1050.49     1067.07     28.57 o 
   4   3   5     1008.73     1024.19     29.16 o 
   5   3   5      853.35      816.19     34.82 o 
   6   3   5        0.39        8.33      9.59 o 
   7   3   5      210.62      297.65     36.14 o 
   8   3   5       14.55      -13.33     30.63 o 
   9   3   5        6.03       -6.18     22.41 o 
  10   3   5       11.17       38.25     57.36 o 
  11   3   5        1.15      -24.97     24.97 o 
 -11   4   5       26.89       32.75     30.91 o 
 -10   4   5       16.50       35.37     25.12 o 
  -9   4   5        5.14       -6.68     30.84 o 
  -8   4   5       38.25       47.89     22.60 o 
  -7   4   5      104.58      105.51     20.79 o 
  -6   4   5        3.73       -3.02      8.76 o 
  -5   4   5      271.37      302.04     22.40 o 
  -4   4   5        2.02       -3.52      6.70 o 
  -3   4   5     1705.96     1825.76     45.08 o 
  -2   4   5     3864.09     3803.47     71.16 o 
  -1   4   5       60.07       60.58     12.33 o 
   0   4   5      576.93      557.32     21.55 o 
   1   4   5      204.66      215.29     22.50 o 
   2   4   5      190.86      187.70     22.57 o 
   3   4   5      794.29      812.54     22.83 o 
   4   4   5       77.95       91.57     10.91 o 
   5   4   5        3.30        2.11      8.03 o 
   6   4   5      228.34      250.26     24.43 o 
   7   4   5       28.05       35.08     32.00 o 
   8   4   5       46.89       27.01     25.62 o 
   9   4   5       85.53       64.37     33.51 o 
  10   4   5       40.87       52.29     33.63 o 
  11   4   5        1.85        6.05     39.06 o 
 -11   5   5        9.61       29.09     35.26 o 
 -10   5   5        6.80      -28.30     44.05 o 
  -9   5   5        0.86       22.72     22.26 o 
  -8   5   5      217.74      268.89     35.32 o 
  -7   5   5       12.43        7.37     14.35 o 
  -6   5   5        4.59        5.80      9.43 o 
  -5   5   5        0.96       -4.62      8.78 o 
  -4   5   5      443.72      456.40     24.74 o 
  -3   5   5       70.48       95.75     14.26 o 
  -2   5   5     1605.01     1511.97     55.08 o 
  -1   5   5      271.15      296.04     29.23 o 
   0   5   5      457.93      503.69     23.33 o 
   1   5   5        8.48       -1.54     10.46 o 
   2   5   5     1306.70     1500.71     53.92 o 
   3   5   5        0.10        2.20      7.96 o 
   4   5   5      122.44      132.09     12.23 o 
   5   5   5       25.47       32.71     14.98 o 
   6   5   5       57.32       50.03     20.02 o 
   7   5   5       72.08      109.77     39.78 o 
   8   5   5        0.13      -10.92     23.01 o 
   9   5   5        1.01      -15.89     25.46 o 
  10   5   5       34.43       52.29     50.30 o 
  11   5   5        6.46      -20.64     50.24 o 
 -11   6   5       89.66       66.39     45.81 o 
 -10   6   5        0.65        6.91     29.41 o 
  -9   6   5        0.49       28.79     22.45 o 
  -8   6   5       31.02       32.64     21.30 o 
  -7   6   5        1.53       11.26     16.88 o 
  -6   6   5      271.00      251.57     30.01 o 
  -5   6   5      530.81      523.43     37.67 o 
  -4   6   5        1.67        1.41      8.76 o 
  -3   6   5      504.97      487.49     34.65 o 
  -2   6   5        1.18        4.54      9.65 o 
  -1   6   5       68.92       79.42     15.36 o 
   0   6   5       40.99       45.61     10.42 o 
   1   6   5      529.55      548.51     29.24 o 
   2   6   5     1071.22     1070.48     60.09 o 
   3   6   5     1231.23     1170.56     45.67 o 
   4   6   5       15.23        7.94      9.44 o 
   5   6   5      332.03      374.39     42.82 o 
   6   6   5      342.05      374.32     43.91 o 
   7   6   5      191.41      218.70     36.47 o 
   8   6   5       11.81       31.46     26.91 o 
   9   6   5      100.26      167.05     45.61 o 
  10   6   5        1.82      -21.25     53.01 o 
 -11   7   5      108.44      -35.44     35.44 o 
 -10   7   5        0.07        4.76     33.79 o 
  -9   7   5       30.64       39.66     36.70 o 
  -8   7   5       18.72       11.09     18.91 o 
  -7   7   5       17.37       18.25     17.60 o 
  -6   7   5      178.01      230.97     30.75 o 
  -5   7   5      154.43      161.16     21.79 o 
  -4   7   5      139.23      179.31     24.65 o 
  -3   7   5      431.50      461.31     35.73 o 
  -2   7   5      302.29      332.45     34.81 o 
  -1   7   5       80.92       81.85     17.49 o 
   0   7   5       19.88       13.03     10.45 o 
   1   7   5      100.11       93.53     13.04 o 
   2   7   5      271.41      310.43     28.00 o 
   3   7   5       49.33       53.19     16.23 o 
   4   7   5      890.45      857.21     43.40 o 
   5   7   5      219.31      227.45     35.72 o 
   6   7   5       60.04       71.64     23.40 o 
   7   7   5       34.96       21.03     20.25 o 
   8   7   5       15.70      -15.14     33.66 o 
   9   7   5        1.95      -10.44     21.96 o 
  10   7   5       11.05      -18.72     29.55 o 
 -10   8   5      118.99      241.20     61.87 o 
  -9   8   5       13.61       -7.59     78.69 o 
  -8   8   5       91.36       93.20     30.06 o 
  -7   8   5        0.57        1.73     17.25 o 
  -6   8   5      266.38      245.58     34.20 o 
  -5   8   5       14.48        2.17     16.65 o 
  -4   8   5       63.64       98.19     24.13 o 
  -3   8   5      896.35      842.52     79.13 o 
  -2   8   5        2.10        8.32     12.22 o 
  -1   8   5      185.45      238.98     29.15 o 
   0   8   5        1.02       -1.66      9.10 o 
   1   8   5      123.97      159.85     18.26 o 
   2   8   5      613.61      605.80     54.46 o 
   3   8   5     1097.09     1105.83     54.23 o 
   4   8   5      191.22      228.60     28.68 o 
   5   8   5      131.88      117.42     28.23 o 
   6   8   5       27.39       26.36     20.11 o 
   7   8   5       45.67       18.58     28.44 o 
   8   8   5        0.50       -3.54     23.26 o 
   9   8   5        6.60        2.94     24.89 o 
  10   8   5       76.02       16.03     35.25 o 
 -10   9   5        0.94       -1.56     41.82 o 
  -9   9   5        1.89       85.14     38.65 o 
  -8   9   5      453.41      362.88     54.37 o 
  -7   9   5      182.10      188.95     39.95 o 
  -6   9   5       14.59        1.74     23.28 o 
  -5   9   5        0.06        5.43     16.37 o 
  -4   9   5       78.09       65.87     24.62 o 
  -3   9   5      276.97      280.62     54.25 o 
  -2   9   5        0.00        4.95     13.20 o 
  -1   9   5      112.00      107.66     22.43 o 
   0   9   5      117.51      108.90     21.02 o 
   1   9   5      122.07      119.00     30.51 o 
   2   9   5       45.57       23.12     13.88 o 
   3   9   5      117.74       91.14     21.00 o 
   4   9   5      823.16      807.24     53.00 o 
   5   9   5        0.85      -16.91     18.18 o 
   6   9   5       12.11       29.15     22.74 o 
   7   9   5        1.54      -19.93     19.93 o 
   8   9   5       10.20       42.37     43.60 o 
   9   9   5       21.37       -2.28     29.04 o 
  -9  10   5        3.72      -11.53     32.11 o 
  -8  10   5       18.36       18.57     25.91 o 
  -7  10   5       68.91       61.68     32.97 o 
  -6  10   5        5.10       22.72     23.78 o 
  -5  10   5       89.40      117.23     30.18 o 
  -4  10   5      255.79      305.18     43.08 o 
  -3  10   5       54.52       54.19     22.61 o 
  -2  10   5        5.47       11.25     18.76 o 
  -1  10   5      675.96      599.64     44.31 o 
   0  10   5       32.13       14.12     18.62 o 
   1  10   5        1.00      -12.16     12.16 o 
   2  10   5     1079.48     1054.69     54.71 o 
   3  10   5      111.87      163.78     26.54 o 
   4  10   5       27.03       30.03     16.89 o 
   5  10   5        0.88      -18.34     26.95 o 
   6  10   5       89.87       68.88     25.14 o 
   7  10   5      118.26       95.55     32.36 o 
   8  10   5       76.49      170.63     50.80 o 
   9  10   5       42.46       15.29     34.13 o 
  -9  11   5        8.04       32.44     43.46 o 
  -8  11   5        0.15      -23.04     39.38 o 
  -7  11   5        0.03       13.96     27.64 o 
  -6  11   5        8.72       -2.21     33.76 o 
  -5  11   5       29.35       19.83     39.04 o 
  -4  11   5        1.01       27.70     23.23 o 
  -3  11   5        0.92        6.40     19.00 o 
  -2  11   5      447.10      440.87     50.54 o 
  -1  11   5      106.07       74.52     32.85 o 
   0  11   5      138.91      130.24     36.27 o 
   1  11   5        7.61       -0.61     17.65 o 
   2  11   5       57.08       79.45     26.22 o 
   3  11   5       48.27       27.11     18.36 o 
   4  11   5       13.80       13.77     16.63 o 
   5  11   5       25.33       70.60     26.70 o 
   6  11   5        1.16       15.64     19.93 o 
   7  11   5        0.28      -16.36     20.04 o 
   8  11   5        3.90      -38.56     40.39 o 
  -8  12   5       49.22      144.37     55.47 o 
  -7  12   5       10.02       14.78     36.88 o 
  -6  12   5       70.48      100.14     45.90 o 
  -5  12   5       48.19       35.30     34.83 o 
  -4  12   5      127.28      141.85     32.86 o 
  -3  12   5       41.09       53.67     25.31 o 
  -2  12   5       74.81       95.56     36.18 o 
  -1  12   5      277.60      342.87     59.50 o 
   0  12   5      481.63      581.37     60.64 o 
   1  12   5      168.95      122.24     33.10 o 
   2  12   5       50.94       79.21     25.18 o 
   3  12   5       53.12       33.02     33.08 o 
   4  12   5        0.27       15.36     21.03 o 
   5  12   5       84.25      110.23     33.28 o 
   6  12   5       47.19       38.05     20.99 o 
   7  12   5        2.12        6.87     24.32 o 
  -7  13   5       11.74        8.79     36.00 o 
  -6  13   5       13.29        9.97     37.74 o 
  -5  13   5        0.15       21.00     29.64 o 
  -4  13   5        2.89       21.96     25.04 o 
  -3  13   5       43.66       85.72     39.03 o 
  -2  13   5        1.10      -28.49     47.42 o 
  -1  13   5       18.93      -18.72     47.97 o 
   0  13   5       31.80       16.77     21.17 o 
   1  13   5       86.20      122.32     29.49 o 
   2  13   5        0.01       11.09     20.82 o 
   3  13   5       18.56       38.92     23.86 o 
   4  13   5        7.92        8.58     28.30 o 
   5  13   5        3.06        4.66     25.43 o 
   6  13   5        1.30       -0.20     22.71 o 
  -6  14   5       15.78       26.73     46.11 o 
  -5  14   5        6.08       -8.74     53.28 o 
  -4  14   5        3.41        7.65     29.58 o 
  -3  14   5       11.99       59.36     65.81 o 
  -2  14   5       76.07       40.42     32.93 o 
  -1  14   5      263.17      268.26     55.09 o 
   0  14   5        5.18       22.12     21.60 o 
   1  14   5       39.62        2.65     40.70 o 
   2  14   5        6.35       24.84     21.27 o 
   3  14   5        5.75       -7.75     24.63 o 
   4  14   5       22.19      -12.84     33.87 o 
   5  14   5       10.38       41.97     40.22 o 
  -5  15   5        0.06       76.77     62.08 o 
  -4  15   5       35.56       41.35     39.23 o 
  -3  15   5        0.04       50.90     26.57 o 
  -2  15   5       31.83       23.52     28.32 o 
  -1  15   5       19.88       18.22     21.48 o 
   1  15   5       69.95       25.79     32.59 o 
   2  15   5        0.25       15.33     21.19 o 
   3  15   5        2.01      -13.10     24.12 o 
   4  15   5        0.74        7.85     33.10 o 
  -2  16   5       52.61        4.61     28.07 o 
  -1  16   5        3.55       12.63     32.26 o 
   0  16   5       35.18       29.14     29.99 o 
   1  16   5        5.43      -32.96     44.85 o 
   2  16   5        1.01        5.04     28.81 o 
 -12   0   6       22.39      -38.53     38.53 o 
 -11   0   6       26.69      -34.68     34.68 o 
 -10   0   6        7.30       25.82     40.80 o 
  -9   0   6        1.57       12.93     27.40 o 
  -8   0   6       35.87       43.93     29.84 o 
  -7   0   6      384.74      383.47     35.66 o 
  -6   0   6      918.35      972.94     44.69 o 
  -5   0   6     6901.42     7055.70    100.97 o 
  -4   0   6     3389.98     3317.44     70.86 o 
  -3   0   6     4071.91     4273.46     71.54 o 
  -2   0   6      198.68      207.06     20.75 o 
  -1   0   6      742.21      769.02     36.27 o 
   0   0   6    15328.68    16311.54    332.65 o 
   1   0   6     5129.03     5309.28    152.77 o 
   2   0   6      468.17      392.51     37.60 o 
   3   0   6       78.00       91.52     16.28 o 
   4   0   6     1525.72     1562.89     55.54 o 
   5   0   6      599.14      626.64     43.83 o 
   6   0   6       90.03       63.42     27.69 o 
   7   0   6       54.66       77.13     27.28 o 
   8   0   6      952.16     1077.36     81.04 o 
   9   0   6      823.02      937.37     82.10 o 
  10   0   6        0.30       33.37     47.71 o 
  11   0   6        5.00      -10.32     39.99 o 
 -12   1   6        0.19        8.40     51.50 o 
 -11   1   6        2.97      -25.80     25.80 o 
 -10   1   6       19.44       29.67     43.92 o 
  -9   1   6        1.37        9.26     17.89 o 
  -8   1   6       39.82       22.54     17.77 o 
  -7   1   6       75.97       74.86     14.57 o 
  -6   1   6      279.43      291.73     17.36 o 
  -5   1   6        6.54       -2.98      7.16 o 
  -4   1   6      698.82      721.97     24.29 o 
  -3   1   6      118.38      116.35     10.57 o 
  -2   1   6      998.27     1022.00     33.63 o 
  -1   1   6     1418.61     1269.59     26.90 o 
   0   1   6      265.60      240.09     15.44 o 
   1   1   6      322.64      332.82     19.57 o 
   2   1   6      112.94      107.67     12.98 o 
   3   1   6      224.63      211.02     13.41 o 
   4   1   6       60.49       50.67      9.24 o 
   5   1   6      471.97      456.45     21.85 o 
   6   1   6        0.90        5.95     10.74 o 
   7   1   6      133.55      148.37     27.29 o 
   8   1   6        0.03        3.69     17.30 o 
   9   1   6       16.00      -12.50     17.82 o 
  10   1   6       84.27       50.91     24.70 o 
  11   1   6        0.27       19.42     31.72 o 
 -12   2   6       10.29      -31.76     31.76 o 
 -11   2   6       11.16       42.33     27.73 o 
 -10   2   6        0.24       -2.94     24.61 o 
  -9   2   6       28.36       27.37     19.65 o 
  -8   2   6       39.41       12.57     18.88 o 
  -7   2   6       42.79       72.96     19.34 o 
  -6   2   6      212.67      247.78     21.79 o 
  -5   2   6        0.16       -2.67      6.84 o 
  -4   2   6     6365.69     6427.09     87.27 o 
  -3   2   6      168.29      171.53     13.71 o 
  -2   2   6      252.79      259.31     15.30 o 
  -1   2   6       98.84      103.45     11.22 o 
   0   2   6      282.86      266.45     12.77 o 
   1   2   6       59.95       61.57      9.03 o 
   2   2   6     5702.43     6149.76     71.10 o 
   3   2   6      602.48      600.58     19.10 o 
   4   2   6      403.34      420.60     16.21 o 
   5   2   6       80.03       97.79     11.38 o 
   6   2   6       18.44        0.52      9.64 o 
   7   2   6       12.54       11.13     14.89 o 
   8   2   6       29.90       42.81     21.83 o 
   9   2   6       89.75       54.22     38.12 o 
  10   2   6        8.31      -23.54     23.54 o 
  11   2   6       22.24       59.10     27.19 o 
 -11   3   6        0.01        2.67     24.42 o 
 -10   3   6       51.78       51.25     38.02 o 
  -9   3   6        0.75       24.55     35.61 o 
  -8   3   6       80.05      126.82     29.66 o 
  -7   3   6       57.65       61.88     18.35 o 
  -6   3   6      332.26      354.42     25.27 o 
  -5   3   6      681.67      648.00     30.98 o 
  -4   3   6      132.66      130.31     15.69 o 
  -3   3   6        1.21       -1.45      6.58 o 
  -2   3   6      979.62      909.83     32.75 o 
  -1   3   6     2409.70     2325.02     87.71 o 
   0   3   6     1974.21     1958.23     40.54 o 
   1   3   6     1122.87     1055.74     40.44 o 
   2   3   6       10.43       25.23      5.69 o 
   3   3   6       14.00       24.29      6.03 o 
   4   3   6      113.05       91.09     12.50 o 
   5   3   6       16.24       25.08      9.79 o 
   6   3   6       14.74        6.33     12.79 o 
   7   3   6       33.55        9.60     21.34 o 
   8   3   6       80.04       62.12     31.27 o 
   9   3   6       28.89       30.52     27.10 o 
  10   3   6       73.70      101.13     40.29 o 
  11   3   6        0.00       -9.40     30.38 o 
 -11   4   6      113.91       91.28     50.97 o 
 -10   4   6       13.15       -2.37     24.50 o 
  -9   4   6        8.43       13.70     21.46 o 
  -8   4   6       57.18       56.21     21.74 o 
  -7   4   6       25.90       19.75     18.36 o 
  -6   4   6       48.55       41.87     12.12 o 
  -5   4   6     1071.26     1063.35     38.22 o 
  -4   4   6     1256.39     1253.75     39.12 o 
  -3   4   6      412.55      471.57     23.51 o 
  -2   4   6      319.18      329.39     28.07 o 
  -1   4   6     1497.84     1631.64     94.15 o 
   0   4   6      321.99      326.67     17.08 o 
   1   4   6     5267.19     5133.83    108.15 o 
   2   4   6      109.78      137.82     20.58 o 
   3   4   6     4347.60     4485.70     88.36 o 
   4   4   6       68.87       67.38     10.13 o 
   5   4   6       22.11       19.98      8.83 o 
   6   4   6      125.91      106.82     24.34 o 
   7   4   6      119.52      109.06     32.85 o 
   8   4   6       69.82       73.80     33.07 o 
   9   4   6       12.93       70.37     36.70 o 
  10   4   6        7.72       16.35     27.12 o 
  11   4   6        8.96      -40.13     47.59 o 
 -11   5   6       90.22       62.95     43.48 o 
 -10   5   6        2.62        0.20     23.92 o 
  -9   5   6       62.13       23.78     21.47 o 
  -8   5   6      156.56      150.00     29.64 o 
  -7   5   6        9.60       16.97     16.19 o 
  -6   5   6        5.52       26.57     17.86 o 
  -5   5   6      113.44      124.38     17.83 o 
  -4   5   6       82.55      115.11     16.02 o 
  -3   5   6       17.26        8.73      9.64 o 
  -2   5   6      886.78      849.52     41.33 o 
  -1   5   6       25.70        8.31     17.54 o 
   0   5   6     1202.86     1179.05     36.25 o 
   1   5   6     1132.17     1161.02     48.77 o 
   2   5   6        0.44       -7.27      7.27 o 
   3   5   6       51.78       41.82     11.48 o 
   4   5   6       10.07       12.75      9.58 o 
   5   5   6      241.12      213.61     31.77 o 
   6   5   6      265.35      260.47     36.52 o 
   7   5   6        0.07       12.26     22.41 o 
   8   5   6       10.71       18.35     24.95 o 
   9   5   6       52.01       83.25     36.71 o 
  10   5   6       79.36      144.59     44.09 o 
 -11   6   6       21.51       41.15     44.24 o 
 -10   6   6        2.11       10.42     47.42 o 
  -9   6   6        3.38       16.87     25.64 o 
  -8   6   6        1.45        2.86     19.05 o 
  -7   6   6       35.10       36.61     21.47 o 
  -6   6   6       99.40      111.90     19.26 o 
  -5   6   6     1304.61     1373.11     47.56 o 
  -4   6   6      652.65      705.38     36.37 o 
  -3   6   6      152.69      170.72     35.93 o 
  -2   6   6      129.17      114.94     19.81 o 
  -1   6   6      227.83      278.17     27.64 o 
   0   6   6       33.64       45.77     11.32 o 
   1   6   6      546.53      588.99     43.61 o 
   2   6   6        6.03       28.83     11.61 o 
   3   6   6      191.75      172.64     22.52 o 
   4   6   6      552.75      567.79     33.13 o 
   5   6   6        5.78       30.74     16.71 o 
   6   6   6        7.76       14.22     19.63 o 
   7   6   6        1.59       -7.60     17.34 o 
   8   6   6        3.28        9.40     22.98 o 
   9   6   6        9.98       36.75     31.11 o 
  10   6   6        1.93      -11.94     30.71 o 
 -10   7   6        5.16      -11.15     40.69 o 
  -9   7   6       31.55       46.02     47.62 o 
  -8   7   6        2.67       32.65     22.32 o 
  -7   7   6        2.93        0.76     18.21 o 
  -6   7   6     1246.01     1324.45     59.19 o 
  -5   7   6      326.39      321.49     28.51 o 
  -4   7   6        0.14       -9.94     11.87 o 
  -3   7   6      437.15      468.98     37.34 o 
  -2   7   6      420.87      412.91     40.63 o 
  -1   7   6        4.94        5.39     11.68 o 
   0   7   6      464.17      485.28     29.59 o 
   1   7   6       37.49       40.67     14.72 o 
   2   7   6      741.48      813.15     40.83 o 
   3   7   6       55.68       66.65     16.01 o 
   4   7   6       74.74       65.44     17.29 o 
   5   7   6        0.15        2.41     16.43 o 
   6   7   6       30.86       30.36     22.58 o 
   7   7   6        6.01      -13.19     18.13 o 
   8   7   6       16.07       36.25     28.05 o 
   9   7   6        2.49      -25.82     25.82 o 
  10   7   6        2.94        4.61     33.54 o 
 -10   8   6       27.31       30.08     37.70 o 
  -9   8   6       77.46       71.26     36.06 o 
  -8   8   6        5.53       37.04     24.67 o 
  -7   8   6       38.61       65.41     22.09 o 
  -6   8   6       28.32       27.76     24.90 o 
  -5   8   6       30.07        9.90     16.50 o 
  -4   8   6        0.59        8.47     15.49 o 
  -3   8   6      276.02      228.40     33.24 o 
  -2   8   6       29.44       49.98     14.94 o 
  -1   8   6        3.14       -4.91     10.48 o 
   0   8   6        0.88        7.52     10.28 o 
   1   8   6      211.27      206.05     30.78 o 
   2   8   6     1052.99     1004.93     50.83 o 
   3   8   6      289.19      281.98     31.99 o 
   4   8   6      273.93      285.54     32.20 o 
   5   8   6      496.11      540.74     50.15 o 
   6   8   6      285.23      317.48     45.24 o 
   7   8   6        6.27        3.67     19.18 o 
   8   8   6        0.39      -17.62     22.83 o 
   9   8   6       30.19       45.78     28.98 o 
 -10   9   6        2.15       10.29     36.23 o 
  -9   9   6        1.24       35.83     39.58 o 
  -8   9   6      253.14      242.31     47.68 o 
  -7   9   6        8.35       10.37     24.34 o 
  -6   9   6       29.33       36.87     25.77 o 
  -5   9   6       41.24       37.10     21.94 o 
  -4   9   6      141.05      136.95     29.62 o 
  -3   9   6      417.37      466.56     43.23 o 
  -2   9   6      160.82      148.03     28.03 o 
  -1   9   6      137.46      104.57     23.22 o 
   0   9   6       61.22       66.54     17.35 o 
   1   9   6        0.39      -13.69     13.69 o 
   2   9   6       25.22       24.32     13.39 o 
   3   9   6      114.69      121.33     24.22 o 
   4   9   6      187.13      242.00     32.07 o 
   5   9   6        9.10       -2.81     19.30 o 
   6   9   6       90.24       74.32     29.18 o 
   7   9   6        2.06        8.43     21.87 o 
   8   9   6        2.83        0.36     21.33 o 
   9   9   6        7.85        1.15     30.49 o 
  -9  10   6        1.10      -15.62     61.76 o 
  -8  10   6       35.93       67.67     29.16 o 
  -7  10   6       16.54       21.17     29.85 o 
  -6  10   6        0.98      -10.00     25.42 o 
  -5  10   6       20.80       41.32     25.48 o 
  -4  10   6        0.03       -4.06     17.66 o 
  -3  10   6        2.51       20.02     19.44 o 
  -2  10   6       12.20        8.39     17.86 o 
  -1  10   6        2.71       -4.49     20.48 o 
   0  10   6      541.05      511.14     62.62 o 
   1  10   6      153.24      111.39     38.30 o 
   2  10   6       35.02       45.04     18.32 o 
   3  10   6     1016.74     1022.87     55.23 o 
   4  10   6        4.23      -13.36     13.36 o 
   5  10   6       25.65        0.63     21.59 o 
   6  10   6        3.75       -8.37     19.52 o 
   7  10   6       10.92       30.65     20.53 o 
   8  10   6       21.41       12.75     86.35 o 
  -9  11   6      122.99      198.96     65.63 o 
  -8  11   6       11.35        4.37     30.92 o 
  -7  11   6       48.94       65.05     42.11 o 
  -6  11   6        0.13      -20.29     30.55 o 
  -5  11   6        3.82        9.99     23.52 o 
  -4  11   6       24.79       15.57     24.31 o 
  -3  11   6      218.25      206.81     39.43 o 
  -2  11   6      394.25      413.77     48.97 o 
  -1  11   6       83.36       79.98     33.91 o 
   0  11   6       52.90       38.89     29.07 o 
   1  11   6        2.98       -1.45     16.28 o 
   2  11   6        0.28       -0.76     17.12 o 
   3  11   6      268.17      227.76     33.78 o 
   4  11   6        7.90       19.43     23.03 o 
   5  11   6       97.12      109.14     31.12 o 
   6  11   6        6.89       10.20     20.09 o 
   7  11   6        2.85       17.00     23.74 o 
   8  11   6       19.45        0.33     29.88 o 
  -8  12   6        2.89      -61.76    110.19 o 
  -7  12   6       12.28       14.22     37.18 o 
  -6  12   6        6.92       26.42     32.65 o 
  -5  12   6       17.47       20.47     47.29 o 
  -4  12   6      104.51      117.39     32.54 o 
  -3  12   6      214.37      249.00     53.54 o 
  -2  12   6        8.82       50.96     29.30 o 
  -1  12   6        0.39      -18.46     18.46 o 
   0  12   6       68.28       83.18     45.84 o 
   1  12   6      216.11      305.36     44.42 o 
   2  12   6       19.51       34.50     21.01 o 
   3  12   6       14.44       18.52     19.40 o 
   4  12   6       22.45       30.21     23.42 o 
   5  12   6       56.21      -12.73     35.11 o 
   6  12   6       28.45       46.24     49.63 o 
   7  12   6       58.72       11.97     31.39 o 
  -7  13   6        0.71       11.07     41.93 o 
  -6  13   6       10.11       42.63     43.12 o 
  -5  13   6       20.31       55.90     38.79 o 
  -4  13   6        8.37        1.61     28.41 o 
  -3  13   6        7.32       32.31     29.11 o 
  -2  13   6      170.74      154.13     73.03 o 
  -1  13   6       40.94        7.61     27.05 o 
   0  13   6      206.95      227.31     40.55 o 
   1  13   6       22.56       57.94     24.07 o 
   2  13   6       23.58       44.07     23.82 o 
   3  13   6       26.69       10.15     30.14 o 
   4  13   6        2.84      -36.94     57.44 o 
   5  13   6        0.07       17.73     30.06 o 
   6  13   6       30.30       14.61     24.00 o 
  -6  14   6        0.74      -24.36     52.52 o 
  -5  14   6       16.96       -5.36     54.44 o 
  -4  14   6        0.26        1.38     31.03 o 
  -3  14   6       25.44       41.41     31.33 o 
  -2  14   6        6.77        8.97     25.67 o 
  -1  14   6       21.09       24.94     22.35 o 
   0  14   6      142.51      110.10     30.84 o 
   1  14   6       25.92       49.22     21.85 o 
   2  14   6       17.22       26.46     23.16 o 
   3  14   6       34.34        2.44     28.78 o 
   4  14   6        5.16        7.23     26.19 o 
   5  14   6        0.23       24.71     28.73 o 
  -4  15   6        5.87       25.18     39.58 o 
  -3  15   6       11.64       22.84     26.37 o 
  -2  15   6       42.38       31.12     25.60 o 
   0  15   6        3.64       29.02     23.21 o 
   1  15   6       11.57       24.96     22.43 o 
   2  15   6       74.17       71.53     25.04 o 
   3  15   6      107.80       78.16     34.99 o 
   4  15   6        1.38      -30.32     30.32 o 
  -2  16   6       44.89       -2.41     47.01 o 
  -1  16   6        0.31        7.37     30.49 o 
   0  16   6       17.80       51.24     33.60 o 
   1  16   6       57.80       62.23     67.85 o 
 -12   1   7       13.59       37.52     37.52 o 
 -11   1   7        1.07       21.31     28.77 o 
 -10   1   7       19.86      -23.63     23.63 o 
  -9   1   7       21.02       23.92     22.58 o 
  -8   1   7        3.50        2.42     15.85 o 
  -7   1   7      464.01      438.88     22.71 o 
  -6   1   7       92.62       85.59     11.37 o 
  -5   1   7      608.60      654.09     22.08 o 
  -4   1   7     4240.27     4291.73     61.16 o 
  -3   1   7      363.72      360.97     15.44 o 
  -2   1   7      554.80      533.87     24.65 o 
  -1   1   7      206.75      192.52     19.84 o 
   0   1   7      344.75      332.44     16.44 o 
   1   1   7      511.57      479.65     40.69 o 
   2   1   7      765.49      751.34     33.00 o 
   3   1   7      530.50      564.74     22.07 o 
   4   1   7      187.83      207.27     15.83 o 
   5   1   7      381.34      347.25     19.94 o 
   6   1   7       13.91       14.08     12.30 o 
   7   1   7       14.25       12.02     15.70 o 
   8   1   7       56.99       58.20     23.76 o 
   9   1   7      102.27       68.28     27.80 o 
  10   1   7       43.46       19.22     21.85 o 
  11   1   7       17.22       29.73     36.81 o 
 -11   2   7        6.73      -24.89     24.89 o 
 -10   2   7        0.48      -12.09     40.54 o 
  -9   2   7        9.15       29.90     24.94 o 
  -8   2   7      166.44      186.30     29.17 o 
  -7   2   7     1148.50     1105.96     35.88 o 
  -6   2   7        1.06       -0.67      8.48 o 
  -5   2   7      546.39      530.70     25.81 o 
  -4   2   7      146.96      163.32     15.40 o 
  -3   2   7       63.52       84.09     10.58 o 
  -2   2   7     2281.97     2215.21     59.19 o 
  -1   2   7     1397.92     1415.02     28.72 o 
   0   2   7       17.25        9.85      4.56 o 
   1   2   7     4729.02     4867.99    120.04 o 
   2   2   7       30.85       41.94     15.43 o 
   3   2   7      178.72      210.66     12.60 o 
   4   2   7      318.22      337.30     15.61 o 
   5   2   7       12.93        1.67      9.40 o 
   6   2   7        0.10        9.78     10.69 o 
   7   2   7      111.78       97.37     26.58 o 
   8   2   7       58.08       88.10     31.17 o 
   9   2   7       10.84        7.96     26.33 o 
  10   2   7       24.38       39.00     23.01 o 
  11   2   7       31.31       11.55     25.13 o 
 -11   3   7        1.37       -6.03     26.12 o 
 -10   3   7      106.00      166.22     45.66 o 
  -9   3   7       59.73       22.74     26.42 o 
  -8   3   7      107.02      118.35     31.47 o 
  -7   3   7       70.58       69.31     19.05 o 
  -6   3   7        0.00       -2.57      8.25 o 
  -5   3   7       52.40       69.13     13.44 o 
  -4   3   7       44.33       65.82     11.82 o 
  -3   3   7      249.93      253.36     21.77 o 
  -2   3   7        0.00        5.58      7.00 o 
  -1   3   7      143.39      140.75     11.79 o 
   0   3   7        5.08        8.13      4.27 o 
   1   3   7      312.66      306.02     19.01 o 
   2   3   7     3064.04     3198.65     48.96 o 
   3   3   7       20.91       25.64      6.59 o 
   4   3   7      120.88      124.33     13.44 o 
   5   3   7       50.37       37.36     11.57 o 
   6   3   7       99.59       95.67     17.97 o 
   7   3   7       88.51       72.57     29.21 o 
   8   3   7        0.17        0.78     20.63 o 
   9   3   7        5.99       17.75     26.65 o 
  10   3   7       53.81       47.17     33.95 o 
  11   3   7       20.25      -16.99     29.53 o 
 -11   4   7       29.52        7.43     28.05 o 
 -10   4   7       34.34       11.17     71.29 o 
  -9   4   7       34.60       45.41     24.66 o 
  -8   4   7       35.95       47.55     21.08 o 
  -7   4   7     1021.75     1047.64     53.15 o 
  -6   4   7        9.52       16.51     11.24 o 
  -5   4   7      229.83      238.61     22.52 o 
  -4   4   7      412.39      417.57     28.80 o 
  -3   4   7       32.61       29.51     11.05 o 
  -2   4   7       16.55        6.70      9.61 o 
  -1   4   7       21.72       49.44     12.88 o 
   0   4   7      324.46      323.99     17.93 o 
   1   4   7     1548.82     1530.58     52.94 o 
   2   4   7        0.25        2.95      7.65 o 
   3   4   7       13.74       12.03      5.20 o 
   4   4   7        0.72       -2.75      5.85 o 
   5   4   7      600.81      541.93     40.17 o 
   6   4   7      188.21      168.01     29.00 o 
   7   4   7      182.36      248.89     46.35 o 
   8   4   7       35.08       -4.62     23.68 o 
   9   4   7       63.77       81.50     33.02 o 
  10   4   7       32.15       31.70     67.93 o 
 -11   5   7        8.56       26.95     31.88 o 
 -10   5   7        4.14        9.07     26.20 o 
  -9   5   7       13.48       13.16     22.58 o 
  -8   5   7      197.05      225.83     33.78 o 
  -7   5   7        0.99        9.39     16.37 o 
  -6   5   7       34.57       37.03     13.28 o 
  -5   5   7      188.61      217.54     22.69 o 
  -4   5   7      240.89      251.19     23.47 o 
  -3   5   7       39.63       30.36     10.70 o 
  -2   5   7       26.18       32.31     12.63 o 
  -1   5   7      623.48      665.69     33.76 o 
   0   5   7      407.11      386.20     20.24 o 
   1   5   7       55.13       51.51     14.93 o 
   2   5   7       60.84       71.52     16.07 o 
   3   5   7      137.83      123.11     17.83 o 
   4   5   7       30.52       37.71     11.53 o 
   5   5   7       45.31       38.83     18.76 o 
   6   5   7       77.44      111.47     27.04 o 
   7   5   7        0.15       15.28     22.24 o 
   8   5   7      142.30      178.50     45.42 o 
   9   5   7       65.60       36.51     52.49 o 
  10   5   7        2.73       62.75     34.30 o 
 -11   6   7        5.75       -0.64     47.04 o 
 -10   6   7        6.59       19.87     29.90 o 
  -9   6   7       10.43       25.80     25.86 o 
  -8   6   7       22.19       11.51     19.64 o 
  -7   6   7        0.46      -15.02     24.02 o 
  -6   6   7       53.66       70.05     16.26 o 
  -5   6   7      129.55      146.70     20.05 o 
  -4   6   7       16.78       19.55     11.68 o 
  -3   6   7        1.94       -1.11     10.78 o 
  -2   6   7      156.06      157.97     23.48 o 
  -1   6   7      459.53      454.96     33.99 o 
   0   6   7        8.73       22.94      7.94 o 
   1   6   7      319.15      346.07     31.16 o 
   2   6   7      502.00      486.98     35.04 o 
   3   6   7       14.43       -5.98     10.89 o 
   4   6   7     1138.15     1161.15     83.12 o 
   5   6   7      360.26      341.45     42.13 o 
   6   6   7        2.78       -4.11     16.24 o 
   7   6   7       25.63       37.20     28.03 o 
   8   6   7       39.30       46.30     26.62 o 
   9   6   7        0.07       -9.95     21.65 o 
  10   6   7       13.27        7.41     31.36 o 
 -10   7   7        7.39       89.41     61.20 o 
  -9   7   7        0.82      -22.89     22.89 o 
  -8   7   7       11.99       -4.13     19.84 o 
  -7   7   7        3.50       -4.25     16.89 o 
  -6   7   7        6.84        5.20     13.28 o 
  -5   7   7      130.22      153.04     21.40 o 
  -4   7   7      275.08      215.74     32.04 o 
  -3   7   7      652.76      691.21     45.15 o 
  -2   7   7      146.03      148.27     24.11 o 
  -1   7   7       85.91      106.93     20.00 o 
   0   7   7      355.66      338.44     23.31 o 
   1   7   7       29.55       21.19     14.51 o 
   2   7   7      957.06      928.12     55.41 o 
   3   7   7        0.01       12.51     11.06 o 
   4   7   7      620.59      624.45     38.00 o 
   5   7   7      340.06      309.62     42.03 o 
   6   7   7        4.70       -7.89     15.82 o 
   7   7   7       55.38       91.51     28.42 o 
   8   7   7        0.52       -7.92     32.96 o 
   9   7   7       39.82       32.74     83.56 o 
  10   7   7        5.57       -1.82     34.45 o 
 -10   8   7        0.00       43.25     56.07 o 
  -9   8   7        3.95       11.26     30.11 o 
  -8   8   7        9.56       57.91     22.98 o 
  -7   8   7       10.41       -4.55     22.19 o 
  -6   8   7       24.97       19.80     18.68 o 
  -5   8   7        7.69       10.96     16.95 o 
  -4   8   7       75.12       91.96     23.72 o 
  -3   8   7       10.14       17.65     14.52 o 
  -2   8   7       63.95       46.46     17.31 o 
  -1   8   7       26.57       28.71     15.38 o 
   0   8   7        5.05        3.49      9.63 o 
   1   8   7      628.58      579.78     43.36 o 
   2   8   7      387.63      367.78     35.74 o 
   3   8   7       15.99        2.09     12.00 o 
   4   8   7      258.24      270.87     32.32 o 
   5   8   7        5.60       16.73     18.56 o 
   6   8   7       27.10       14.39     20.55 o 
   7   8   7       72.99       67.79     24.73 o 
   8   8   7       28.37      -11.94     20.99 o 
   9   8   7        5.20        5.47     28.50 o 
 -10   9   7       13.44       69.89     67.67 o 
  -9   9   7        0.00       37.61     36.19 o 
  -8   9   7       75.08       36.86     31.73 o 
  -7   9   7        6.66       12.74     21.74 o 
  -6   9   7       58.15       33.50     28.62 o 
  -5   9   7       74.45       46.47     21.12 o 
  -4   9   7      999.77      846.37     57.18 o 
  -3   9   7       21.92       13.68     18.81 o 
  -2   9   7       21.87       51.52     18.06 o 
  -1   9   7       87.00       65.91     22.01 o 
   0   9   7       59.27       83.84     29.67 o 
   1   9   7        2.12       18.12     16.20 o 
   2   9   7     1047.72     1028.94     52.65 o 
   3   9   7       46.70       49.34     17.72 o 
   4   9   7        6.75       -1.63     17.88 o 
   5   9   7       52.75       35.23     21.39 o 
   6   9   7        9.38       14.29     21.02 o 
   7   9   7       99.84       83.00     31.53 o 
   8   9   7       16.47       13.33     24.40 o 
   9   9   7       23.92      -10.18     32.81 o 
  -9  10   7        1.09      -19.95     72.60 o 
  -8  10   7      105.71      101.18     34.25 o 
  -7  10   7       12.67       36.98     34.47 o 
  -6  10   7      104.50       79.51     39.18 o 
  -5  10   7      178.88      146.43     33.08 o 
  -4  10   7       70.92       78.44     27.49 o 
  -3  10   7      200.35      290.13     41.44 o 
  -2  10   7       34.34       42.20     21.03 o 
  -1  10   7      160.51      216.06     45.40 o 
   0  10   7      386.05      367.31     58.49 o 
   1  10   7      137.73      172.70     38.82 o 
   2  10   7        0.76      -10.99     13.16 o 
   3  10   7      249.95      245.11     33.32 o 
   4  10   7      218.97      193.41     36.46 o 
   5  10   7       10.04       20.72     20.84 o 
   6  10   7        2.09       -7.32     18.60 o 
   7  10   7       22.99        0.16     22.46 o 
   8  10   7      118.77       37.89     68.14 o 
  -8  11   7       10.99       99.05     44.49 o 
  -7  11   7       20.47       30.91     35.05 o 
  -6  11   7       42.98       40.87     41.53 o 
  -5  11   7       60.18       47.25     26.11 o 
  -4  11   7       99.27      124.85     34.24 o 
  -3  11   7       14.82       -5.29     18.55 o 
  -2  11   7      478.88      471.66     68.23 o 
  -1  11   7       34.99       33.20     36.20 o 
   0  11   7      220.55      178.14     44.77 o 
   1  11   7        1.45       11.23     18.47 o 
   2  11   7       83.02       21.37     20.48 o 
   3  11   7        0.00      -12.20     15.57 o 
   4  11   7      105.49      111.84     31.31 o 
   5  11   7      106.85      120.12     33.24 o 
   6  11   7       58.09        4.12     41.06 o 
   7  11   7       30.09        9.74     43.03 o 
   8  11   7       15.15        5.00     44.36 o 
  -8  12   7        0.17       43.83     45.38 o 
  -7  12   7        0.64       36.95     39.02 o 
  -6  12   7       22.99       53.86     34.77 o 
  -5  12   7       16.98       62.81     28.83 o 
  -4  12   7       73.66       93.50     31.62 o 
  -3  12   7        1.30       13.36     24.84 o 
  -2  12   7       18.19        6.79     69.28 o 
  -1  12   7        3.21       14.95     24.27 o 
   0  12   7      285.55      270.51     54.50 o 
   1  12   7        4.99       -9.88     17.81 o 
   2  12   7       12.91        4.77     18.79 o 
   3  12   7       43.17       67.29     22.32 o 
   4  12   7       61.80       45.27     28.40 o 
   5  12   7       33.91       44.17     24.53 o 
   6  12   7        5.72      -18.37     18.78 o 
   7  12   7       10.94      -13.21     23.95 o 
  -7  13   7       29.33      109.32     52.26 o 
  -6  13   7       14.55      -10.29     40.20 o 
  -5  13   7       12.66      -29.14     37.07 o 
  -4  13   7        4.03       36.65     32.67 o 
  -3  13   7       56.36      150.11     41.05 o 
  -2  13   7       41.61       67.87     45.00 o 
  -1  13   7       16.20       48.50     25.64 o 
   0  13   7       13.69       29.03     23.38 o 
   1  13   7      108.04      111.02     35.53 o 
   2  13   7      204.74      183.41     38.19 o 
   3  13   7        9.44       26.50     21.92 o 
   4  13   7        7.58       -2.06     19.51 o 
   5  13   7       12.93       19.52     24.91 o 
   6  13   7       24.74       26.75     34.96 o 
  -6  14   7       10.08       19.82     67.96 o 
  -5  14   7       28.08       51.53     53.22 o 
  -4  14   7        7.97       21.11     35.79 o 
  -3  14   7       41.72       -9.95     56.86 o 
  -2  14   7       67.15       38.36     44.47 o 
  -1  14   7      108.49      139.65     65.54 o 
   0  14   7       30.92      -14.50     19.82 o 
   1  14   7       44.26        1.19     20.18 o 
   2  14   7      161.42      242.93     41.52 o 
   3  14   7        9.94       22.67     22.06 o 
   4  14   7        5.39      -16.38     25.62 o 
   5  14   7       15.06      -18.01     31.44 o 
  -4  15   7        0.17       29.19     32.00 o 
  -3  15   7       19.02       -4.41     40.83 o 
  -2  15   7       73.93       77.06     29.77 o 
  -1  15   7       36.06      -16.38     21.23 o 
   0  15   7       24.20        9.61     32.03 o 
   1  15   7        1.53        0.77     20.60 o 
   2  15   7       14.42       10.71     30.83 o 
   3  15   7        1.88      -30.42     57.44 o 
  -1  16   7        0.89      -13.76     49.31 o 
   0  16   7       19.46       35.92     72.71 o 
 -12   0   8       41.17      163.15     70.99 o 
 -11   0   8       20.04      -29.55     29.55 o 
 -10   0   8        0.06        1.81     33.92 o 
  -9   0   8      144.46      116.34     54.91 o 
  -8   0   8       59.67       58.72     29.06 o 
  -7   0   8       13.60       -4.68     15.85 o 
  -6   0   8     2997.81     3217.36    117.88 o 
  -5   0   8     2983.19     2783.91     60.17 o 
  -4   0   8     1274.53     1203.13     39.23 o 
  -3   0   8       42.73       52.01     16.74 o 
  -2   0   8     1072.67     1060.90     51.12 o 
  -1   0   8    11868.48    12161.46    200.35 o 
   0   0   8     7574.76     8355.87    231.29 o 
   1   0   8      409.68      363.02     45.64 o 
   2   0   8       56.82       79.45     26.70 o 
   3   0   8       65.39       84.02     16.89 o 
   4   0   8      251.80      243.42     39.40 o 
   5   0   8       18.37       29.42     13.29 o 
   6   0   8     2427.88     2423.67    133.01 o 
   7   0   8       58.49       55.96     34.48 o 
   8   0   8       19.77        1.99     25.04 o 
   9   0   8      467.52      379.19     62.91 o 
  10   0   8      186.33      191.48     68.31 o 
  11   0   8        0.94       15.21     48.61 o 
 -11   1   8       11.12       34.21     25.33 o 
 -10   1   8       17.88       27.13     26.89 o 
  -9   1   8        6.51       -4.37     26.14 o 
  -8   1   8       51.96       53.72     23.65 o 
  -7   1   8      451.02      454.84     24.43 o 
  -6   1   8      141.74      129.39     14.30 o 
  -5   1   8       13.19        8.47      6.32 o 
  -4   1   8       65.80       50.74      8.07 o 
  -3   1   8      212.59      255.15     22.59 o 
  -2   1   8      708.24      717.40     29.89 o 
  -1   1   8        4.65        4.01      4.10 o 
   0   1   8      596.51      643.87     24.17 o 
   1   1   8       81.31      121.21     19.90 o 
   2   1   8        0.20        5.32      7.14 o 
   3   1   8      174.38      207.98     15.96 o 
   4   1   8       57.13       44.45      9.57 o 
   5   1   8      231.80      234.12     18.92 o 
   6   1   8       33.30       42.59     15.44 o 
   7   1   8       34.70       26.60     17.91 o 
   8   1   8       25.80       58.71     24.25 o 
   9   1   8        3.44       16.86     23.85 o 
  10   1   8       94.47      133.63     34.99 o 
  11   1   8        3.35      -27.60     29.92 o 
 -11   2   8        4.85      -23.58     23.58 o 
 -10   2   8       46.29       -0.28     63.97 o 
  -9   2   8      285.98      334.44     60.23 o 
  -8   2   8       90.35      117.72     31.43 o 
  -7   2   8       36.04       23.13     11.93 o 
  -6   2   8      186.35      215.97     21.75 o 
  -5   2   8      250.43      267.85     21.07 o 
  -4   2   8      316.45      300.72     19.47 o 
  -3   2   8      125.30      164.03     17.15 o 
  -2   2   8      621.31      581.87     36.43 o 
  -1   2   8     1157.20     1181.38     27.43 o 
   0   2   8       36.77       45.15      8.97 o 
   1   2   8     2868.19     2901.83     69.71 o 
   2   2   8      158.25      166.25     20.92 o 
   3   2   8      328.05      296.27     19.13 o 
   4   2   8       25.99       33.81      7.21 o 
   5   2   8       20.49       31.84     10.58 o 
   6   2   8      343.63      338.75     28.24 o 
   7   2   8      765.49      840.10     69.30 o 
   8   2   8       75.64       82.66     35.26 o 
   9   2   8        2.62        4.76     39.58 o 
  10   2   8       11.42       30.51     25.30 o 
 -11   3   8        6.62      -15.21     27.65 o 
 -10   3   8      142.45      153.24     45.37 o 
  -9   3   8       91.77       38.35     30.42 o 
  -8   3   8      149.39      178.21     29.54 o 
  -7   3   8       83.53       74.73     21.79 o 
  -6   3   8      288.04      300.77     25.89 o 
  -5   3   8       60.71       66.20     12.92 o 
  -4   3   8      423.36      430.34     23.09 o 
  -3   3   8      654.14      627.09     31.71 o 
  -2   3   8      731.97      667.61     28.33 o 
  -1   3   8       42.89       58.49      8.63 o 
   0   3   8       60.69       66.18      9.24 o 
   1   3   8      150.34      170.47     16.48 o 
   2   3   8       13.98        1.03      4.92 o 
   3   3   8       59.57       66.13      8.42 o 
   4   3   8        4.06        4.42      6.32 o 
   5   3   8        6.25       11.98      9.04 o 
   6   3   8       73.97       96.66     30.78 o 
   7   3   8        5.45       28.37     22.72 o 
   8   3   8      252.52      252.71     51.50 o 
   9   3   8       17.29       26.61     51.99 o 
  10   3   8       64.04       94.27     35.96 o 
 -11   4   8        1.07      -26.65     26.65 o 
 -10   4   8       61.55       64.89     29.59 o 
  -9   4   8        6.33      -20.57     20.57 o 
  -8   4   8        1.10       11.15     18.48 o 
  -7   4   8      481.93      553.21     40.92 o 
  -6   4   8       94.19      106.57     17.62 o 
  -5   4   8       31.29       37.94     12.24 o 
  -4   4   8      417.59      420.69     24.91 o 
  -3   4   8        6.10        3.52      8.73 o 
  -2   4   8        5.60        7.41      9.27 o 
  -1   4   8     1053.40     1112.05     36.17 o 
   0   4   8     5390.98     5503.18     83.59 o 
   1   4   8      377.34      354.86     29.47 o 
   2   4   8     1309.72     1345.71     52.42 o 
   3   4   8      199.15      203.93     22.72 o 
   4   4   8        0.00       -0.42      8.85 o 
   5   4   8       49.90       58.44     18.71 o 
   6   4   8        8.72        3.49     15.23 o 
   7   4   8       19.17       49.62     25.51 o 
   8   4   8       20.51       14.71     26.96 o 
   9   4   8       35.45       58.38     40.25 o 
  10   4   8        0.17       47.41     33.17 o 
 -11   5   8        4.31        1.64     26.05 o 
 -10   5   8       22.30       64.04     31.59 o 
  -9   5   8        2.40       31.63     27.48 o 
  -8   5   8       70.18       55.07     22.08 o 
  -7   5   8        0.70       28.94     18.57 o 
  -6   5   8       24.73        2.35     15.35 o 
  -5   5   8      560.25      550.43     30.63 o 
  -4   5   8      773.72      812.39     40.86 o 
  -3   5   8       24.27       34.46     10.94 o 
  -2   5   8       71.52      105.29     18.72 o 
  -1   5   8       27.69       24.42     10.18 o 
   0   5   8      514.60      491.91     23.58 o 
   1   5   8      118.25      130.71     21.36 o 
   2   5   8      770.82      769.35     41.70 o 
   3   5   8       86.26       70.50     14.86 o 
   4   5   8       54.55       89.15     16.72 o 
   5   5   8      350.40      344.39     41.12 o 
   6   5   8       74.69       66.31     24.01 o 
   7   5   8        0.25       -5.40     29.73 o 
   8   5   8       38.63       77.79     33.77 o 
   9   5   8        0.97       14.64     67.29 o 
  10   5   8       18.30       16.47     33.31 o 
 -11   6   8        6.28       -3.15     50.13 o 
 -10   6   8        4.50      -12.12     27.51 o 
  -9   6   8        0.62      -14.75     31.49 o 
  -8   6   8       21.12       29.81     25.25 o 
  -7   6   8       36.59       30.48     19.52 o 
  -6   6   8       10.16       19.07     13.19 o 
  -5   6   8        0.13       10.01     11.34 o 
  -4   6   8        9.27        1.47     11.50 o 
  -3   6   8      159.66      131.72     24.66 o 
  -2   6   8      142.05      119.87     20.96 o 
  -1   6   8     1416.17     1530.77    131.67 o 
   0   6   8     1288.46     1208.58     49.28 o 
   1   6   8       10.46       -8.38      8.54 o 
   2   6   8      262.44      316.26     29.97 o 
   3   6   8      245.47      265.50     27.96 o 
   4   6   8        0.02        5.85     12.68 o 
   5   6   8        0.27       15.89     18.56 o 
   6   6   8      164.45      220.19     37.11 o 
   7   6   8      103.61       92.07     37.18 o 
   8   6   8       39.80       17.05     24.34 o 
   9   6   8        4.71       28.27     24.79 o 
  10   6   8        0.13       -3.17     34.52 o 
 -10   7   8        4.69       17.31     53.33 o 
  -9   7   8        0.61      -14.11     38.27 o 
  -8   7   8       11.27        8.15     20.65 o 
  -7   7   8       69.46       39.43     31.87 o 
  -6   7   8      124.02       95.35     20.58 o 
  -5   7   8       24.00       27.81     15.95 o 
  -4   7   8      104.47      116.45     25.37 o 
  -3   7   8       13.87       20.62     13.75 o 
  -2   7   8        4.21        8.43     12.62 o 
  -1   7   8        0.00       -8.45      9.71 o 
   0   7   8      312.23      301.65     24.06 o 
   1   7   8        0.95        5.78     11.38 o 
   2   7   8      373.96      309.35     33.96 o 
   3   7   8      110.98       72.37     24.09 o 
   4   7   8       24.22       26.82     14.55 o 
   5   7   8       28.46       20.11     26.87 o 
   6   7   8       23.48       38.60     21.27 o 
   7   7   8        0.53      -20.75     25.09 o 
   8   7   8       11.68       -3.54     22.13 o 
   9   7   8       29.31       14.65     26.18 o 
 -10   8   8        1.48      -44.42     44.42 o 
  -9   8   8        4.36      -22.50     41.50 o 
  -8   8   8        1.11      -19.17     21.31 o 
  -7   8   8        0.50       19.66     19.66 o 
  -6   8   8       77.40      111.99     31.39 o 
  -5   8   8        1.40      -13.50     13.50 o 
  -4   8   8      143.04      148.48     29.20 o 
  -3   8   8      353.51      415.91     42.18 o 
  -2   8   8      190.58      164.03     27.37 o 
  -1   8   8      562.56      634.65     39.99 o 
   0   8   8      811.30      735.46     60.64 o 
   1   8   8      559.94      596.20     43.77 o 
   2   8   8      130.27      124.79     24.82 o 
   3   8   8      657.09      641.96     41.42 o 
   4   8   8       39.21       72.43     18.59 o 
   5   8   8       48.96       44.20     22.75 o 
   6   8   8        0.10       -1.38     19.88 o 
   7   8   8        7.17      -19.74     19.74 o 
   8   8   8        1.01        7.51     19.00 o 
   9   8   8        0.21        3.53     28.21 o 
  -9   9   8        5.36       84.87     54.27 o 
  -8   9   8       51.71       78.47     36.12 o 
  -7   9   8        6.96       18.68     21.41 o 
  -6   9   8       54.99       10.58     28.41 o 
  -5   9   8        1.46        3.49     17.28 o 
  -4   9   8      253.47      252.45     39.40 o 
  -3   9   8        2.76        0.18     23.95 o 
  -2   9   8      268.26      284.31     37.39 o 
  -1   9   8       94.60      106.25     22.03 o 
   0   9   8        0.02      -31.37     33.66 o 
   1   9   8      889.75      904.43     57.18 o 
   2   9   8     1209.40     1177.06     57.13 o 
   3   9   8      129.16      116.84     25.16 o 
   4   9   8       24.87       19.29     15.73 o 
   5   9   8        1.30        7.42     18.67 o 
   6   9   8        1.73        2.98     18.69 o 
   7   9   8        8.02       -9.62     19.52 o 
   8   9   8       10.40        2.00     63.42 o 
   9   9   8       11.25       42.31     35.33 o 
  -9  10   8       11.66       43.01     41.74 o 
  -8  10   8        7.64        9.06     41.80 o 
  -7  10   8        9.58       19.65     30.44 o 
  -6  10   8        0.25       18.68     32.03 o 
  -5  10   8       86.97       77.15     28.81 o 
  -4  10   8       19.52       35.40     23.44 o 
  -3  10   8        3.53       18.33     22.89 o 
  -2  10   8       61.42       52.89     22.22 o 
  -1  10   8        1.79       -8.32     17.71 o 
   0  10   8      627.68      633.62     64.21 o 
   1  10   8       79.57       64.40     36.66 o 
   2  10   8      437.59      517.37     43.90 o 
   3  10   8        0.88      -11.01     23.44 o 
   4  10   8        0.33        8.36     20.85 o 
   5  10   8       16.17        8.14     20.51 o 
   6  10   8       72.31       94.55     31.97 o 
   7  10   8        0.99      -18.18     18.18 o 
   8  10   8       13.79      -21.27     23.73 o 
  -8  11   8        8.99       19.70     36.13 o 
  -7  11   8        5.51      -13.87     33.81 o 
  -6  11   8        0.28       22.93     35.20 o 
  -5  11   8       13.78       -6.82     30.34 o 
  -4  11   8        2.80        4.48     21.40 o 
  -3  11   8       93.93       99.95     29.61 o 
  -2  11   8       14.84       29.97     27.83 o 
  -1  11   8        1.69        3.54     20.14 o 
   0  11   8      319.76      352.56     58.31 o 
   1  11   8      158.77      110.33     36.27 o 
   2  11   8      112.45      100.67     24.30 o 
   3  11   8       15.59        8.44     19.41 o 
   4  11   8        6.08      -10.50     18.00 o 
   5  11   8        7.29       -1.60     26.99 o 
   6  11   8        0.82      -17.02     17.02 o 
   7  11   8       34.21       12.05     26.13 o 
  -8  12   8        2.77       37.56     45.44 o 
  -7  12   8        2.18       -0.26     38.03 o 
  -6  12   8        1.66       -2.83     35.91 o 
  -5  12   8       23.73        1.50     26.66 o 
  -4  12   8        3.05      -22.92     28.70 o 
  -3  12   8      130.81      145.40     84.43 o 
  -2  12   8       45.46       74.65     31.34 o 
  -1  12   8       10.40       31.40     26.29 o 
   0  12   8        2.49        7.34     28.74 o 
   1  12   8       85.64       65.18     25.31 o 
   2  12   8        4.94        8.09     20.79 o 
   3  12   8       81.48       91.49     25.18 o 
   4  12   8       16.20       46.41     36.00 o 
   5  12   8        3.20       16.38     19.89 o 
   6  12   8      101.60       26.32     37.03 o 
   7  12   8        2.45      -12.26     27.11 o 
  -7  13   8        0.31       13.11     82.33 o 
  -6  13   8       17.66       17.73     41.48 o 
  -5  13   8       10.80      -39.52     39.52 o 
  -4  13   8       54.54       20.23     30.06 o 
  -3  13   8        5.36      -21.54     21.54 o 
  -2  13   8       23.67       25.06     27.60 o 
  -1  13   8        6.04       -1.91     44.12 o 
   0  13   8       69.64       78.12     48.41 o 
   1  13   8        7.44       16.81     21.14 o 
   2  13   8       39.04       34.79     22.53 o 
   3  13   8       98.90      108.96     32.52 o 
   4  13   8       28.65      -19.24     19.24 o 
   5  13   8       92.68       75.12     28.55 o 
   6  13   8       76.70       52.61     47.61 o 
  -5  14   8       27.14       38.76     59.51 o 
  -4  14   8        1.16       12.74     36.22 o 
  -3  14   8        4.51       -7.49     25.29 o 
  -2  14   8        2.09       -8.09     28.68 o 
  -1  14   8        0.00       -3.63     23.07 o 
   0  14   8        9.11       29.31     21.64 o 
   1  14   8        8.31       11.04     18.68 o 
   2  14   8       74.85       96.92     30.73 o 
   3  14   8        0.65       23.59     28.52 o 
   4  14   8        0.34      -14.75     26.98 o 
   5  14   8       14.13        1.63     43.60 o 
  -4  15   8        9.03       29.53     41.18 o 
  -3  15   8       31.55       10.33     41.56 o 
  -2  15   8        8.90      -15.26     36.46 o 
  -1  15   8        8.77       -9.68     37.68 o 
   0  15   8       10.63       15.65     35.99 o 
   1  15   8       24.49        1.99     20.58 o 
   2  15   8       10.55       36.04     24.71 o 
   3  15   8        4.30        8.38     31.20 o 
 -11   1   9       29.08       16.12     50.22 o 
 -10   1   9        1.10       -3.16     25.34 o 
  -9   1   9      195.85      210.06     49.22 o 
  -8   1   9        7.00       -5.28     24.34 o 
  -7   1   9       10.09       18.15     11.46 o 
  -6   1   9      702.90      736.01     26.11 o 
  -5   1   9        3.65       -2.67      6.09 o 
  -4   1   9       86.25       99.16      9.03 o 
  -3   1   9     1018.27     1024.81     39.76 o 
  -2   1   9       45.79       34.36     10.68 o 
  -1   1   9      538.33      505.18     20.51 o 
   0   1   9     2104.18     2177.91     57.14 o 
   1   1   9     1580.15     1595.75     51.62 o 
   2   1   9      292.26      279.13     33.57 o 
   3   1   9      118.31      133.19     14.60 o 
   4   1   9      425.82      446.39     23.00 o 
   5   1   9       71.90       81.40     13.32 o 
   6   1   9       58.32       90.99     20.20 o 
   7   1   9      483.70      504.44     41.67 o 
   8   1   9      682.77      778.96     78.11 o 
   9   1   9      255.68      271.56     46.43 o 
  10   1   9        5.61      -20.41     36.26 o 
 -11   2   9        1.87        5.89     24.71 o 
 -10   2   9       27.93        2.28     27.70 o 
  -9   2   9      346.34      441.81     68.62 o 
  -8   2   9       44.69       22.05     23.75 o 
  -7   2   9      168.08      166.59     26.77 o 
  -6   2   9       13.23        9.56     12.05 o 
  -5   2   9      218.80      198.28     19.93 o 
  -4   2   9       44.54       35.13      8.65 o 
  -3   2   9     1076.36     1151.75     37.87 o 
  -2   2   9      188.59      162.11     17.06 o 
  -1   2   9      211.75      251.30     17.70 o 
   0   2   9        7.36        7.75      8.03 o 
   1   2   9       18.36       22.20     10.13 o 
   2   2   9     1085.46     1051.90     44.84 o 
   3   2   9      665.70      659.10     26.51 o 
   4   2   9        5.97        5.14      6.39 o 
   5   2   9      169.05      182.85     27.84 o 
   6   2   9       76.39       61.56     18.06 o 
   7   2   9      143.99      129.83     37.22 o 
   8   2   9      815.53      947.34     79.91 o 
   9   2   9        0.22      -18.98     24.92 o 
  10   2   9       43.63       20.74     37.94 o 
 -11   3   9       43.49       79.08     51.88 o 
 -10   3   9       43.68        5.62     31.42 o 
  -9   3   9       81.88       97.35     39.41 o 
  -8   3   9       25.18        8.25     26.77 o 
  -7   3   9      523.63      515.38     39.73 o 
  -6   3   9      210.06      226.27     23.68 o 
  -5   3   9        1.65       -8.16      8.16 o 
  -4   3   9        6.68       13.12      9.64 o 
  -3   3   9       43.11       30.32      9.60 o 
  -2   3   9        3.77       11.17      6.60 o 
  -1   3   9       14.68        8.74      6.33 o 
   0   3   9      376.47      403.07     19.52 o 
   1   3   9     2598.72     3033.13     65.61 o 
   2   3   9      122.69      123.05     15.99 o 
   3   3   9     2279.63     2285.11     44.82 o 
   4   3   9       52.22       65.04      9.42 o 
   5   3   9       32.05       64.95     19.87 o 
   6   3   9      281.70      296.48     37.96 o 
   7   3   9      104.92       74.00     31.94 o 
   8   3   9        7.94      -24.15     36.02 o 
   9   3   9       57.49       55.92     30.58 o 
  10   3   9       48.93        6.04     30.01 o 
 -11   4   9        0.63        4.23     25.27 o 
 -10   4   9       28.34       -3.15     25.94 o 
  -9   4   9      142.48      161.07     41.60 o 
  -8   4   9      204.00      177.98     35.83 o 
  -7   4   9       33.29       17.48     17.83 o 
  -6   4   9      124.03      116.03     20.17 o 
  -5   4   9       17.06       14.14      9.62 o 
  -4   4   9        4.15        4.46      9.05 o 
  -3   4   9       86.79      102.76     16.90 o 
  -2   4   9        3.45       10.16      9.80 o 
  -1   4   9        1.15       -1.01      7.31 o 
   0   4   9      322.87      319.13     19.97 o 
   1   4   9       44.23       35.67     12.66 o 
   2   4   9       62.04       60.45      9.43 o 
   3   4   9       10.29        3.58      5.77 o 
   4   4   9        4.48        7.16      9.49 o 
   5   4   9      300.13      260.66     43.47 o 
   6   4   9       15.10        6.33     17.53 o 
   7   4   9       72.29      113.06     32.88 o 
   8   4   9       15.47       -6.67     22.61 o 
   9   4   9        2.83       12.90     28.67 o 
  10   4   9        1.75       11.99     26.68 o 
 -11   5   9       34.35      -27.97     27.97 o 
 -10   5   9        1.23       -6.91     32.76 o 
  -9   5   9        2.80      -16.14     34.83 o 
  -8   5   9       85.26       60.49     35.52 o 
  -7   5   9       30.57       17.71     24.35 o 
  -6   5   9      163.79      166.46     24.81 o 
  -5   5   9      355.96      352.35     28.58 o 
  -4   5   9        1.45        4.20     10.58 o 
  -3   5   9      159.06      139.28     20.20 o 
  -2   5   9        0.68        2.19      9.11 o 
  -1   5   9        0.64       -0.69      7.98 o 
   0   5   9      426.88      466.64     23.88 o 
   1   5   9       28.98       24.49     11.66 o 
   2   5   9      363.79      349.36     30.75 o 
   3   5   9       60.52       83.87     17.20 o 
   4   5   9      292.54      261.04     28.01 o 
   5   5   9       15.23       23.70     17.89 o 
   6   5   9      116.49      168.92     32.93 o 
   7   5   9      131.44       73.20     34.32 o 
   8   5   9       17.82       -8.49     23.02 o 
   9   5   9        0.04        5.10     25.86 o 
  10   5   9        6.04      -14.59     30.91 o 
 -11   6   9       10.80       17.37     92.44 o 
 -10   6   9        0.05       25.90     28.51 o 
  -9   6   9       15.44       13.71     30.79 o 
  -8   6   9        8.83       -7.34     19.33 o 
  -7   6   9        7.75       19.58     23.49 o 
  -6   6   9      522.20      587.81     50.64 o 
  -5   6   9        0.95        3.45     12.20 o 
  -4   6   9      208.67      187.67     25.42 o 
  -3   6   9      707.00      722.02     47.27 o 
  -2   6   9       73.49       84.55     18.33 o 
  -1   6   9     1039.39     1023.92     46.45 o 
   0   6   9      430.61      461.59     24.42 o 
   1   6   9     1016.03     1076.30     68.45 o 
   2   6   9      596.58      566.95     45.00 o 
   3   6   9       32.49       19.34     11.80 o 
   4   6   9       10.02       -7.23     15.91 o 
   5   6   9       22.77       41.15     20.55 o 
   6   6   9      411.98      380.86     57.10 o 
   7   6   9        7.54       31.61     28.60 o 
   8   6   9        0.95       19.71     27.73 o 
   9   6   9       54.71       57.68     34.51 o 
 -10   7   9        0.22      -31.53     31.53 o 
  -9   7   9       11.13        5.29     31.42 o 
  -8   7   9       17.10        2.14     20.78 o 
  -7   7   9        1.06       -0.62     18.53 o 
  -6   7   9      652.41      673.39     63.81 o 
  -5   7   9        0.00       14.95     14.21 o 
  -4   7   9      183.31      155.99     29.61 o 
  -3   7   9       26.41       41.27     17.89 o 
  -2   7   9       74.15      107.43     21.50 o 
  -1   7   9      357.86      396.14     31.30 o 
   0   7   9       40.60       24.74      9.95 o 
   1   7   9       17.06        6.72     13.05 o 
   2   7   9       59.47       48.88     17.94 o 
   3   7   9      555.56      582.17     51.68 o 
   4   7   9      155.92      158.74     25.98 o 
   5   7   9      150.38      127.75     29.22 o 
   6   7   9      107.68      125.89     32.21 o 
   7   7   9       10.44        5.94     22.66 o 
   8   7   9        4.45       22.92     26.08 o 
   9   7   9       40.57      -18.17     26.75 o 
 -10   8   9        0.06      -31.36     53.10 o 
  -9   8   9       16.10       12.95     95.71 o 
  -8   8   9        7.70        3.01     21.67 o 
  -7   8   9      229.07      289.81     39.04 o 
  -6   8   9       21.49       49.66     20.78 o 
  -5   8   9        0.50        2.96     17.65 o 
  -4   8   9      167.71      157.64     30.97 o 
  -3   8   9       61.34       83.37     22.59 o 
  -2   8   9        3.02        4.61     15.31 o 
  -1   8   9      237.30      325.84     32.97 o 
   0   8   9      561.18      542.32     90.46 o 
   1   8   9      197.92      228.27     33.80 o 
   2   8   9       87.43       95.70     24.76 o 
   3   8   9        1.19       19.16     15.01 o 
   4   8   9       28.99       39.24     17.11 o 
   5   8   9        0.28      -15.47     16.33 o 
   6   8   9        3.02       10.78     25.58 o 
   7   8   9       49.27        0.48     24.83 o 
   9   8   9        1.02       21.24     31.86 o 
  -9   9   9       42.39       69.83     61.26 o 
  -8   9   9        4.35      -15.00     23.39 o 
  -7   9   9        0.89       18.18     37.64 o 
  -6   9   9        0.96       16.67     28.19 o 
  -5   9   9        9.95      -15.40     18.92 o 
  -4   9   9       63.37       81.01     26.28 o 
  -3   9   9      109.17      132.38     29.52 o 
  -2   9   9      272.45      290.56     39.78 o 
  -1   9   9      109.32       99.89     32.04 o 
   0   9   9      772.16      754.87     67.16 o 
   1   9   9       25.27        2.44     17.36 o 
   2   9   9       45.07       81.65     25.04 o 
   3   9   9      514.18      535.78     44.13 o 
   4   9   9        1.27       -4.95     16.50 o 
   5   9   9        2.05       31.23     21.57 o 
   6   9   9        1.11        5.85     21.40 o 
   7   9   9       21.35        9.84     21.43 o 
   8   9   9        2.91      -19.57     24.42 o 
  -9  10   9        6.85       82.46     49.17 o 
  -8  10   9       16.63       66.86     46.48 o 
  -7  10   9        0.01      -29.25     29.25 o 
  -6  10   9        1.14       -7.95     29.28 o 
  -5  10   9       94.69       81.76     29.21 o 
  -4  10   9      139.33      122.52     34.40 o 
  -3  10   9      132.42      136.01     32.19 o 
  -2  10   9      338.73      387.32     60.50 o 
  -1  10   9      246.82      247.27     50.02 o 
   0  10   9       84.15       71.65     43.51 o 
   1  10   9      912.00     1017.83    101.74 o 
   2  10   9      121.99      124.79     31.57 o 
   3  10   9       72.97      106.79     24.63 o 
   4  10   9        4.33      -17.79     17.79 o 
   5  10   9        4.59       -2.82     19.71 o 
   6  10   9       53.64       61.46     25.47 o 
   7  10   9        5.44      -17.17     24.60 o 
   8  10   9        6.96        9.33     28.26 o 
  -8  11   9        0.11      -11.02     69.36 o 
  -7  11   9        1.94        3.02     61.20 o 
  -6  11   9        1.00      -10.00     35.46 o 
  -5  11   9        0.02        5.74     24.05 o 
  -4  11   9       44.12       42.79     25.97 o 
  -3  11   9       24.84       38.57     29.26 o 
  -2  11   9       58.17       71.62     31.93 o 
  -1  11   9      240.22      204.23     46.83 o 
   0  11   9       94.92      113.75     36.52 o 
   1  11   9       45.52      100.31     36.79 o 
   2  11   9        3.29       40.73     17.63 o 
   3  11   9       67.97       69.49     24.85 o 
   4  11   9       24.21       11.71     18.65 o 
   5  11   9       22.66        5.70     20.89 o 
   6  11   9        3.34      -11.01     19.59 o 
   7  11   9       16.41        3.29     22.71 o 
  -7  12   9      106.01      130.63     61.14 o 
  -6  12   9        5.37        0.05     40.03 o 
  -5  12   9       47.15       44.38     44.32 o 
  -4  12   9        2.66       34.98     30.84 o 
  -3  12   9        3.52       19.74     28.88 o 
  -2  12   9       11.47       23.05     24.71 o 
  -1  12   9       41.44       52.14     41.41 o 
   0  12   9      429.75      536.59     78.21 o 
   1  12   9       23.24       23.88     22.72 o 
   2  12   9       29.74       38.17     23.98 o 
   3  12   9      296.97      366.61     43.74 o 
   4  12   9       13.10      -19.25     19.25 o 
   5  12   9        0.00       -3.55     18.74 o 
   6  12   9       41.95       74.42     27.89 o 
  -6  13   9        5.51      -10.26     51.41 o 
  -5  13   9        3.84       38.92     35.58 o 
  -4  13   9        3.19      -25.50     25.50 o 
  -3  13   9        2.98      -12.41     23.40 o 
  -2  13   9        6.49        7.43     74.93 o 
  -1  13   9       19.17       16.11     28.23 o 
   0  13   9        0.71       83.78     37.36 o 
   1  13   9       50.99       46.29     38.80 o 
   2  13   9        1.07       25.37     22.53 o 
   3  13   9        9.12       71.77     28.36 o 
   4  13   9        7.51       26.74     21.32 o 
   5  13   9       27.83       25.06     27.37 o 
  -5  14   9       20.26        8.63     57.65 o 
  -4  14   9       29.55       46.13     56.48 o 
  -3  14   9        0.03      -20.34     47.62 o 
  -2  14   9       18.88       10.21     21.11 o 
  -1  14   9      106.06       19.89     22.68 o 
   0  14   9       90.73       99.61     47.65 o 
   1  14   9        0.18       -4.27     20.06 o 
   2  14   9        1.24       19.27     26.98 o 
   3  14   9       42.45       34.48     31.68 o 
   4  14   9       89.99      128.97     45.14 o 
  -3  15   9       14.56      -12.87     28.45 o 
  -2  15   9       37.83       -0.51     27.91 o 
  -1  15   9       10.06      -29.03     31.17 o 
   0  15   9       38.92       32.66     27.58 o 
   1  15   9       14.98       13.36     23.21 o 
   2  15   9        0.12       15.97     25.99 o 
 -11   0  10      134.58       12.42     39.69 o 
 -10   0  10        6.18       31.48     41.56 o 
  -9   0  10       75.03      140.71     61.44 o 
  -8   0  10      278.61      237.81     72.45 o 
  -7   0  10      465.01      450.16     40.36 o 
  -6   0  10      252.08      237.53     33.27 o 
  -5   0  10       15.72       18.11     10.66 o 
  -4   0  10     1078.04      958.42     58.93 o 
  -3   0  10      729.17      802.88     52.03 o 
  -2   0  10      942.28      963.50     54.67 o 
  -1   0  10      538.79      529.33     43.60 o 
   0   0  10      160.69      139.31     40.80 o 
   1   0  10     1526.76     1663.42    103.93 o 
   2   0  10      639.96      766.02     70.94 o 
   3   0  10        2.86       14.32     11.43 o 
   4   0  10     1558.28     1651.68     70.19 o 
   5   0  10      400.02      363.07     35.00 o 
   6   0  10      435.32      452.02     61.14 o 
   7   0  10      127.35      121.36     34.84 o 
   8   0  10      319.31      336.00     56.94 o 
   9   0  10      119.23        4.84     38.99 o 
  10   0  10      152.99       79.45     62.72 o 
 -11   1  10       40.94      -17.58     26.43 o 
 -10   1  10        0.05        6.14     29.77 o 
  -9   1  10        3.52       19.38     29.36 o 
  -8   1  10      107.41      143.38     40.00 o 
  -7   1  10       11.06        6.63     12.83 o 
  -6   1  10       21.94       33.29     10.12 o 
  -5   1  10        6.03        4.18      6.27 o 
  -4   1  10      214.05      221.78     21.66 o 
  -3   1  10      348.98      367.19     25.29 o 
  -2   1  10      385.33      457.86     27.13 o 
  -1   1  10     4644.67     4977.64     70.18 o 
   0   1  10     1790.85     1762.13     61.55 o 
   1   1  10      676.86      675.53     35.52 o 
   2   1  10      136.12      143.75     32.74 o 
   3   1  10       26.79       32.32      9.66 o 
   4   1  10      312.39      339.17     23.33 o 
   5   1  10      110.21      106.59     15.38 o 
   6   1  10       15.18       42.34     16.59 o 
   7   1  10        0.33      -12.33     19.48 o 
   8   1  10       22.29       24.21     25.41 o 
   9   1  10        3.33      -20.31     20.31 o 
  10   1  10        2.13      -21.04     32.80 o 
 -11   2  10       15.05       18.28     39.96 o 
 -10   2  10       32.39       45.64     30.14 o 
  -9   2  10        3.40       -7.88     30.11 o 
  -8   2  10       65.18       74.42     27.53 o 
  -7   2  10      537.54      579.33     39.89 o 
  -6   2  10      175.80      171.25     21.09 o 
  -5   2  10       81.09       73.40     10.80 o 
  -4   2  10      220.03      186.05     19.94 o 
  -3   2  10       59.09       49.38     10.88 o 
  -2   2  10     1063.47     1004.45     61.78 o 
  -1   2  10     2293.23     2389.08     52.00 o 
   0   2  10       49.57       70.65     11.79 o 
   1   2  10        0.45       -6.80      6.80 o 
   2   2  10      147.11      178.01     33.26 o 
   3   2  10      283.39      275.56     21.44 o 
   4   2  10     1485.85     1511.17     49.34 o 
   5   2  10       97.67       98.07     17.93 o 
   6   2  10      133.44      108.02     32.19 o 
   7   2  10       23.86       28.05     26.26 o 
   8   2  10       73.63       80.42     31.11 o 
   9   2  10        1.42      -25.41     25.41 o 
  10   2  10        0.00       28.67     31.24 o 
 -11   3  10       11.50       10.52     26.65 o 
 -10   3  10        4.42       19.38     33.25 o 
  -9   3  10      233.01      317.95     62.04 o 
  -8   3  10      126.22      139.52     33.23 o 
  -7   3  10      149.68      163.80     26.47 o 
  -6   3  10        0.10        2.57     10.48 o 
  -5   3  10       77.68       87.96     15.25 o 
  -4   3  10        9.62       12.23      9.54 o 
  -3   3  10       72.49       75.79     13.31 o 
  -2   3  10      334.90      310.51     20.43 o 
  -1   3  10      884.32      838.75     28.49 o 
   0   3  10      741.74      819.53     39.02 o 
   1   3  10        8.59       11.53      7.61 o 
   2   3  10       68.60       73.74     14.18 o 
   3   3  10       40.48       30.13      8.26 o 
   4   3  10       65.74       71.09     10.81 o 
   5   3  10       29.03       20.41     26.00 o 
   6   3  10        3.03       -5.68     14.61 o 
   7   3  10       21.41       49.76     25.48 o 
   8   3  10       35.43       35.01     24.89 o 
   9   3  10       35.14      -24.25     24.25 o 
  10   3  10        1.01       98.57     32.83 o 
 -11   4  10        3.84       -1.02     29.56 o 
 -10   4  10        6.62       44.29     29.81 o 
  -9   4  10        3.32      -22.12     22.52 o 
  -8   4  10      125.86       99.50     29.84 o 
  -7   4  10       11.58       15.14     20.74 o 
  -6   4  10      175.03      198.87     24.09 o 
  -5   4  10      333.43      322.33     32.76 o 
  -4   4  10      325.92      335.08     30.54 o 
  -3   4  10        0.00        4.88      8.81 o 
  -2   4  10       68.47       56.04     15.54 o 
  -1   4  10      132.01      133.59     16.16 o 
   0   4  10     3196.16     3226.28     59.70 o 
   1   4  10       36.17       57.38     12.61 o 
   2   4  10      364.40      348.09     19.40 o 
   3   4  10      153.73      151.33     24.44 o 
   4   4  10      157.21      200.01     25.16 o 
   5   4  10      116.53      102.08     25.98 o 
   6   4  10      449.52      468.33     50.03 o 
   7   4  10        0.01       -0.16     20.66 o 
   8   4  10        1.91       14.11     24.17 o 
   9   4  10        6.16        1.08     24.80 o 
  10   4  10        0.60        5.74     31.02 o 
 -11   5  10       20.29      -19.76     74.29 o 
 -10   5  10       52.65       58.00     33.31 o 
  -9   5  10       32.41       63.55     36.08 o 
  -8   5  10       94.51       83.66     27.66 o 
  -7   5  10        8.90       30.24     18.50 o 
  -6   5  10       18.69       11.72     13.39 o 
  -5   5  10      285.98      213.35     27.88 o 
  -4   5  10       19.11       36.63     13.05 o 
  -3   5  10       65.75       95.06     17.70 o 
  -2   5  10      122.36      112.90     21.27 o 
  -1   5  10       11.88       16.13      9.84 o 
   0   5  10       36.70       27.89     10.23 o 
   1   5  10      159.15      154.28     23.73 o 
   2   5  10      119.38      125.17     22.90 o 
   3   5  10      277.80      262.45     33.01 o 
   4   5  10       56.69       63.16     16.57 o 
   5   5  10       47.76       51.44     20.80 o 
   6   5  10        7.13       -8.80     16.45 o 
   7   5  10      211.00      157.00     44.84 o 
   8   5  10       89.55      104.99     54.64 o 
   9   5  10       40.03       32.32     27.12 o 
  10   5  10        1.11       79.60     42.70 o 
 -10   6  10        0.00        9.10     37.22 o 
  -9   6  10        9.39       28.68     31.48 o 
  -8   6  10      250.86      334.23     47.78 o 
  -7   6  10       18.21       -9.35     18.58 o 
  -6   6  10      224.24      216.99     30.55 o 
  -5   6  10      200.49      192.79     28.02 o 
  -4   6  10      301.67      282.18     31.43 o 
  -3   6  10      151.26      153.48     26.38 o 
  -2   6  10        0.64       22.31     13.94 o 
  -1   6  10      210.86      208.07     26.65 o 
   0   6  10       49.23       55.25     11.86 o 
   1   6  10      176.85      204.72     28.95 o 
   2   6  10       62.08       63.98     18.50 o 
   3   6  10       29.31       24.85     12.42 o 
   4   6  10       68.82       64.54     18.29 o 
   5   6  10        1.29        9.66     19.73 o 
   6   6  10       40.81       70.56     25.49 o 
   7   6  10        7.75       -2.28     42.35 o 
   8   6  10        2.72      -18.58     23.09 o 
   9   6  10        0.79        8.89     28.02 o 
 -10   7  10        0.00       -6.16     31.84 o 
  -9   7  10        2.41       -4.83     31.77 o 
  -8   7  10       93.19       97.57     32.04 o 
  -7   7  10        6.25       31.57     19.17 o 
  -6   7  10        8.43       31.48     17.66 o 
  -5   7  10      176.88      194.00     28.20 o 
  -4   7  10      397.14      358.62     46.35 o 
  -3   7  10        1.03        0.43     14.03 o 
  -2   7  10      156.12      167.25     28.20 o 
  -1   7  10      140.99      143.36     22.91 o 
   0   7  10      547.21      509.08     65.27 o 
   1   7  10      180.60      186.35     30.40 o 
   2   7  10      199.27      182.45     29.75 o 
   3   7  10       51.66       38.45     16.38 o 
   4   7  10        8.39       -5.00     13.11 o 
   5   7  10        4.70       -0.93     17.65 o 
   6   7  10        0.72        3.69     20.21 o 
   7   7  10        7.60       -1.62     24.46 o 
   8   7  10       11.03      -10.94     34.01 o 
   9   7  10      137.35       -0.76     55.26 o 
 -10   8  10        3.43        9.97     59.34 o 
  -9   8  10       39.65       80.91     46.83 o 
  -8   8  10        0.06      -20.58     22.50 o 
  -7   8  10      100.78      111.89     32.77 o 
  -6   8  10       56.89       53.05     20.95 o 
  -5   8  10       33.50       22.55     20.07 o 
  -4   8  10      104.72       85.77     25.38 o 
  -3   8  10      384.02      453.62     45.68 o 
  -2   8  10     1608.08     1667.62     75.22 o 
  -1   8  10       58.82       75.53     19.19 o 
   0   8  10      486.72      599.21     58.01 o 
   1   8  10      150.88      163.97     28.49 o 
   2   8  10       47.23       37.15     18.76 o 
   3   8  10        5.93       -6.22     12.63 o 
   4   8  10      405.46      382.78     49.36 o 
   5   8  10       51.11       58.40     27.01 o 
   6   8  10        4.11        8.75     18.88 o 
   7   8  10       23.94       15.83     24.85 o 
   8   8  10        1.13      -24.16     24.16 o 
   9   8  10       23.71        9.90     31.48 o 
  -9   9  10        0.79       44.50     59.92 o 
  -8   9  10        6.05      -20.37     23.70 o 
  -7   9  10        5.57       19.45     38.00 o 
  -6   9  10        0.44        4.24     20.33 o 
  -5   9  10      142.79      200.27     68.38 o 
  -4   9  10        4.47        2.56     18.04 o 
  -3   9  10        1.51       -7.35     16.91 o 
  -2   9  10      106.85       94.34     24.89 o 
  -1   9  10      259.91      324.46     55.82 o 
   0   9  10      383.76      371.92     72.80 o 
   1   9  10       39.87       27.18     17.77 o 
   2   9  10       93.71       94.58     26.12 o 
   3   9  10       63.57       71.65     20.02 o 
   4   9  10        0.06       18.89     19.23 o 
   5   9  10        4.85       17.29     19.81 o 
   6   9  10        5.11      -19.11     19.11 o 
   7   9  10       13.56       -6.24     31.88 o 
   8   9  10        8.43      -16.83     25.44 o 
  -9  10  10        0.00       36.84     43.64 o 
  -8  10  10        1.80      -16.06     54.21 o 
  -7  10  10       14.95       -4.71     29.24 o 
  -6  10  10        1.44       -3.45     32.41 o 
  -5  10  10        4.76       43.10     24.48 o 
  -4  10  10       77.57       65.04     46.75 o 
  -3  10  10       61.73       44.96     24.93 o 
  -2  10  10      656.65      731.21     71.23 o 
  -1  10  10      191.73      117.05     43.95 o 
   0  10  10        0.69       10.80     26.03 o 
   1  10  10      370.86      362.78     57.52 o 
   2  10  10      337.05      374.18     41.44 o 
   3  10  10       17.34       16.55     17.86 o 
   4  10  10       61.91       89.70     30.08 o 
   5  10  10       13.68       15.98     25.80 o 
   6  10  10       22.06       -0.84     18.39 o 
   7  10  10        0.88        7.20     22.59 o 
  -8  11  10        0.19        6.82     72.83 o 
  -7  11  10        3.89       -6.01    119.40 o 
  -6  11  10       15.27       28.11     57.85 o 
  -5  11  10       38.05       34.16     25.63 o 
  -4  11  10       80.92       67.23     35.16 o 
  -3  11  10        9.10      -26.10     41.65 o 
  -2  11  10      137.79      103.63     36.62 o 
  -1  11  10       57.88       63.69     32.49 o 
   0  11  10      165.64      150.74     43.72 o 
   1  11  10        3.38       -7.86     20.92 o 
   2  11  10        3.72       -1.21     17.40 o 
   3  11  10        0.51       13.84     18.32 o 
   4  11  10        0.14      -11.73     16.48 o 
   5  11  10        8.22        2.15     24.59 o 
   6  11  10       51.31       62.20     25.79 o 
   7  11  10        0.72       -5.99     27.01 o 
  -7  12  10        2.73      -13.30     36.96 o 
  -6  12  10      131.12      248.14     57.59 o 
  -5  12  10       41.34       86.59     38.17 o 
  -4  12  10        5.22       19.60     31.95 o 
  -3  12  10        3.16       29.99     32.16 o 
  -2  12  10        6.80       34.79     26.65 o 
  -1  12  10       33.82       67.22     30.81 o 
   0  12  10        3.81       20.15     23.94 o 
   1  12  10        0.53      -10.00     43.77 o 
   2  12  10       55.05       54.86     24.20 o 
   3  12  10      232.90      276.46     43.08 o 
   4  12  10      323.94      476.02     71.72 o 
   5  12  10       10.88      -22.49     25.32 o 
   6  12  10       17.10        5.60     22.21 o 
  -6  13  10        4.51       26.52     52.58 o 
  -5  13  10      103.04      124.85     45.77 o 
  -4  13  10       21.37        3.05     28.10 o 
  -3  13  10       12.64       -4.24     99.38 o 
  -2  13  10        3.27      -19.35     23.65 o 
  -1  13  10       27.28       -5.52     27.41 o 
   0  13  10       33.65       44.55     29.98 o 
   1  13  10        4.38       35.25     29.82 o 
   2  13  10        6.99      -27.13     27.13 o 
   3  13  10        0.34        2.10     28.00 o 
   4  13  10        2.20       11.61     23.72 o 
   5  13  10        4.01       -2.01     26.41 o 
  -5  14  10        1.71      -43.07     47.80 o 
  -4  14  10        0.03      -17.58     40.57 o 
  -3  14  10        0.82        4.74     29.76 o 
  -2  14  10       93.03        2.49     23.14 o 
  -1  14  10        5.56      -31.85     32.41 o 
   0  14  10        0.57      -17.47     17.47 o 
   1  14  10       20.15       65.02     49.77 o 
   2  14  10       36.48       54.62     37.19 o 
   3  14  10       24.40        4.43     28.49 o 
   4  14  10        5.92       89.09     42.16 o 
  -3  15  10        0.15       54.93     33.72 o 
  -2  15  10        6.78      -27.69     30.45 o 
  -1  15  10        0.00       -9.49     25.48 o 
   0  15  10       59.57       59.90     33.47 o 
   1  15  10       16.82       51.62     25.91 o 
   2  15  10       18.80       54.69     31.02 o 
 -11   1  11       37.48      -16.60     24.99 o 
 -10   1  11       15.21       21.07     29.66 o 
  -9   1  11        1.43       30.03     25.81 o 
  -8   1  11       70.52       55.86     25.86 o 
  -7   1  11      269.95      311.52     30.07 o 
  -6   1  11      248.46      269.93     27.41 o 
  -5   1  11       55.15       68.54     14.28 o 
  -4   1  11        1.94        5.35     11.47 o 
  -3   1  11     1754.61     1771.25     56.53 o 
  -2   1  11     1602.63     1664.66     55.98 o 
  -1   1  11      473.52      453.83     23.17 o 
   0   1  11      388.62      425.82     43.12 o 
   1   1  11      169.16      218.95     23.02 o 
   2   1  11      971.84     1009.24     46.97 o 
   3   1  11       26.38       42.29     11.87 o 
   4   1  11       35.21       34.02     10.66 o 
   5   1  11       81.93       73.87     14.63 o 
   6   1  11     1182.36     1197.38     60.18 o 
   7   1  11      792.09      892.58     74.76 o 
   8   1  11        1.21       11.58     17.50 o 
   9   1  11       54.26       13.98     22.77 o 
  10   1  11        8.58       -0.90     33.42 o 
 -11   2  11       15.07        1.56     25.39 o 
 -10   2  11       63.11       35.86     39.87 o 
  -9   2  11        0.99       10.69     36.95 o 
  -8   2  11        3.32       10.33     22.54 o 
  -7   2  11      275.00      249.01     32.25 o 
  -6   2  11        7.36       12.98     12.61 o 
  -5   2  11      115.54      116.04     17.55 o 
  -4   2  11        6.72        2.37      8.63 o 
  -3   2  11      815.26      783.26     33.80 o 
  -2   2  11      151.18      153.07     22.22 o 
  -1   2  11      380.51      341.06     20.29 o 
   0   2  11      300.54      321.38     25.13 o 
   1   2  11        0.01        7.44      9.62 o 
   2   2  11        2.02       -3.32      8.76 o 
   3   2  11      112.16      112.81     16.89 o 
   4   2  11        0.26        4.65      8.59 o 
   5   2  11      212.30      190.01     24.11 o 
   6   2  11     1110.07      870.92    105.88 o 
   7   2  11       73.41      127.62     37.61 o 
   8   2  11       45.94       62.85     44.97 o 
   9   2  11       83.95      -45.97     76.82 o 
  10   2  11        0.82       36.35     30.58 o 
 -11   3  11        3.36       47.02     32.89 o 
 -10   3  11        4.56       68.82     31.32 o 
  -9   3  11       64.96       77.01     33.25 o 
  -8   3  11       26.67       39.93     24.03 o 
  -7   3  11       77.82       88.66     22.16 o 
  -6   3  11      132.27      137.77     24.23 o 
  -5   3  11      132.80      126.71     22.13 o 
  -4   3  11      370.67      414.96     27.29 o 
  -3   3  11      181.75      194.52     21.13 o 
  -2   3  11        9.41       11.08      8.63 o 
  -1   3  11      824.98      849.79     29.57 o 
   0   3  11       57.91       59.39     10.44 o 
   1   3  11       79.07       78.52     14.26 o 
   2   3  11      211.70      217.07     22.70 o 
   3   3  11        2.59       -2.73      6.72 o 
   4   3  11       82.06       72.17     13.84 o 
   5   3  11       24.53       21.38     17.30 o 
   6   3  11       19.17       16.71     24.41 o 
   7   3  11      700.07      781.09     74.54 o 
   8   3  11       89.05      139.61     40.62 o 
   9   3  11        3.50       34.77     25.15 o 
  10   3  11        1.19      -26.12     26.12 o 
 -11   4  11        0.14      -48.76     48.76 o 
 -10   4  11       33.41       14.23     29.96 o 
  -9   4  11        9.18       16.12     26.78 o 
  -8   4  11      197.64      308.45     56.96 o 
  -7   4  11       61.02       46.16     19.34 o 
  -6   4  11      183.61      196.80     29.29 o 
  -5   4  11      144.06      145.34     24.06 o 
  -4   4  11       51.28       52.01     16.28 o 
  -3   4  11       98.62      113.89     18.95 o 
  -2   4  11       25.08       20.50     11.52 o 
  -1   4  11     1134.34     1171.64     36.70 o 
   0   4  11        7.31       11.27      6.83 o 
   1   4  11      200.75      233.97     25.04 o 
   2   4  11       19.81       17.17     10.23 o 
   3   4  11      443.41      537.08     39.89 o 
   4   4  11        0.16       -8.31     10.84 o 
   5   4  11      100.74      113.66     34.11 o 
   6   4  11      469.49      496.05     49.54 o 
   7   4  11       28.25       30.26     32.44 o 
   8   4  11        0.98       20.08     26.74 o 
   9   4  11       45.26      -15.09     69.36 o 
  10   4  11        0.39      -12.07     50.24 o 
 -11   5  11       15.97       16.42     33.48 o 
 -10   5  11        1.21       -6.83     50.24 o 
  -9   5  11        6.35      -42.51     51.35 o 
  -8   5  11        2.23       -3.40     22.55 o 
  -7   5  11      386.52      433.54     52.54 o 
  -6   5  11      285.84      315.35     35.43 o 
  -5   5  11      234.74      226.36     29.06 o 
  -4   5  11       31.21       33.50     14.98 o 
  -3   5  11      486.82      510.30     39.00 o 
  -2   5  11      420.17      456.12     36.48 o 
  -1   5  11      522.18      547.68     34.38 o 
   0   5  11      177.24      185.70     18.66 o 
   1   5  11       66.59       62.20     20.06 o 
   2   5  11       85.41       73.58     24.63 o 
   3   5  11        3.07        3.88     15.80 o 
   4   5  11      470.51      522.13     36.06 o 
   5   5  11     1046.46     1098.33     64.62 o 
   6   5  11        0.05      -17.88     17.88 o 
   7   5  11      349.12      328.25     65.81 o 
   8   5  11       68.11       33.61     28.37 o 
   9   5  11      147.89      152.53     84.81 o 
 -10   6  11       14.10       22.64     40.39 o 
  -9   6  11       83.44       87.90     47.85 o 
  -8   6  11        8.61        0.61     22.35 o 
  -7   6  11        0.28      -16.74     17.83 o 
  -6   6  11      269.78      254.94     34.82 o 
  -5   6  11       15.01       29.39     16.73 o 
  -4   6  11       24.43       38.88     15.78 o 
  -3   6  11      411.75      423.00     38.60 o 
  -2   6  11      873.89      908.23     49.65 o 
  -1   6  11      359.86      342.32     30.23 o 
   0   6  11      107.03      114.60     16.54 o 
   1   6  11      424.31      444.68     45.12 o 
   2   6  11       37.22       40.09     17.52 o 
   3   6  11      503.30      474.42     39.29 o 
   4   6  11       62.23       64.02     24.68 o 
   5   6  11      127.09      130.64     29.09 o 
   6   6  11       14.93       24.75     21.65 o 
   7   6  11      123.53      201.25     45.77 o 
   8   6  11        7.38       21.01     23.28 o 
   9   6  11       82.57       41.42     78.51 o 
 -10   7  11        6.14       10.63     30.79 o 
  -9   7  11        7.05       -8.62     27.01 o 
  -8   7  11       43.28       18.41     24.65 o 
  -7   7  11       87.45       53.40     25.53 o 
  -6   7  11        2.28       -7.91     15.50 o 
  -5   7  11        0.14       -8.22     14.47 o 
  -4   7  11      209.66      248.24     37.50 o 
  -3   7  11      221.49      261.76     35.52 o 
  -2   7  11       23.32       40.49     17.88 o 
  -1   7  11      209.05      217.06     27.99 o 
   0   7  11      385.22      374.94     38.73 o 
   1   7  11       30.69       41.90     17.43 o 
   2   7  11       31.91       22.75     15.41 o 
   3   7  11      209.75      206.72     28.93 o 
   4   7  11      310.08      285.06     51.29 o 
   5   7  11       52.41       32.66     21.24 o 
   6   7  11        3.02       19.07     22.99 o 
   7   7  11       49.79        6.14     30.36 o 
   8   7  11       34.08        8.88     22.07 o 
   9   7  11        0.34       -6.00     34.23 o 
 -10   8  11       13.02       41.09     57.18 o 
  -9   8  11       39.42       57.46     30.73 o 
  -8   8  11        6.81      -13.00     34.05 o 
  -7   8  11        5.57        2.86     24.87 o 
  -6   8  11       45.29       31.05     19.56 o 
  -5   8  11       11.28      -16.93     16.93 o 
  -4   8  11      182.41      247.30     38.26 o 
  -3   8  11        4.74       -1.15     15.20 o 
  -2   8  11       72.95       75.81     28.88 o 
  -1   8  11      746.55      760.67     67.78 o 
   0   8  11      624.35      620.40     46.66 o 
   1   8  11      167.88      179.10     31.71 o 
   2   8  11      266.66      234.31     36.16 o 
   3   8  11        1.00       19.93     14.59 o 
   4   8  11       94.42       65.01     23.89 o 
   5   8  11        1.66        2.06     21.41 o 
   6   8  11        7.16      -19.21     19.21 o 
   7   8  11        5.51      -21.62     21.62 o 
   8   8  11       23.39      -25.75     32.79 o 
  -9   9  11        6.18       36.23     37.38 o 
  -8   9  11        1.79       -7.97     27.55 o 
  -7   9  11        0.04       -8.16     28.64 o 
  -6   9  11        3.50      -13.11     19.54 o 
  -5   9  11        9.02        4.91     20.72 o 
  -4   9  11       17.04        9.44     20.96 o 
  -3   9  11       13.76       -7.26     28.21 o 
  -2   9  11      169.69      222.28     45.86 o 
  -1   9  11      162.90      218.43    110.46 o 
   0   9  11      630.95      667.27     67.14 o 
   1   9  11      454.32      531.17     49.30 o 
   2   9  11       27.90        0.63     16.92 o 
   3   9  11      138.71      128.80     26.51 o 
   4   9  11        2.40      -16.36     20.41 o 
   5   9  11      160.32      152.46     34.47 o 
   6   9  11        5.19       26.23     26.98 o 
   7   9  11        4.20      -14.90     21.71 o 
   8   9  11       14.30       35.74     34.09 o 
  -8  10  11       39.32       27.31     39.52 o 
  -7  10  11        7.06       35.87     32.46 o 
  -6  10  11        2.49       60.01     36.97 o 
  -5  10  11       28.25        6.22     23.02 o 
  -4  10  11       28.68       -8.48     20.81 o 
  -3  10  11      405.80      475.78     68.56 o 
  -2  10  11      134.19      143.28     39.01 o 
  -1  10  11      122.30      141.99     71.29 o 
   0  10  11       25.03       40.55     25.38 o 
   1  10  11      604.24      676.63     55.99 o 
   2  10  11       12.04       27.19     21.43 o 
   3  10  11       12.38       16.36     19.85 o 
   4  10  11       50.78       40.53     23.86 o 
   5  10  11       12.01       10.35     20.57 o 
   6  10  11        1.39        1.52     23.75 o 
   7  10  11       51.41       47.43     50.62 o 
  -8  11  11       19.63       40.19     95.01 o 
  -7  11  11        0.26       19.40     48.90 o 
  -6  11  11       14.53       15.84     35.59 o 
  -5  11  11       18.13      -18.64     22.04 o 
  -4  11  11       14.65       19.04     29.66 o 
  -3  11  11      130.05      125.68     40.12 o 
  -2  11  11       96.20       96.40     37.38 o 
  -1  11  11        3.63       -7.90     30.75 o 
   0  11  11       49.18       90.14     34.19 o 
   1  11  11      347.69      392.11     64.23 o 
   2  11  11        3.13        8.24     17.61 o 
   3  11  11       99.03       95.46     24.65 o 
   4  11  11      100.54       81.05     29.61 o 
   5  11  11        8.38        9.84     21.32 o 
   6  11  11        7.92        3.86     23.39 o 
  -7  12  11        1.17       -4.66     41.40 o 
  -6  12  11        7.17      -18.42     57.59 o 
  -5  12  11       73.67      125.07     40.84 o 
  -4  12  11       29.51       12.55     29.09 o 
  -3  12  11        8.17       -9.66     23.44 o 
  -2  12  11        6.07       20.17     31.91 o 
  -1  12  11      107.43      130.24     79.68 o 
   0  12  11        5.69      -33.95     33.95 o 
   1  12  11        6.97       10.27     25.32 o 
   2  12  11       30.81       29.25     25.82 o 
   3  12  11      101.37       91.39     25.70 o 
   4  12  11        6.14      -10.13     19.30 o 
   5  12  11        6.89       -5.40     22.30 o 
   6  12  11        2.65       -0.28     23.89 o 
  -6  13  11       12.20       63.30     74.03 o 
  -5  13  11       21.63       16.70     39.37 o 
  -4  13  11        2.32       32.60     32.63 o 
  -3  13  11       73.73       20.68     23.38 o 
  -2  13  11       31.53       13.84     23.88 o 
  -1  13  11       86.53      111.54     43.80 o 
   0  13  11        4.86      -29.60     58.55 o 
   1  13  11       75.13       49.53     52.10 o 
   2  13  11       87.15       88.37     62.23 o 
   3  13  11       14.20       32.43     28.71 o 
   4  13  11       16.60       -2.97     22.46 o 
   5  13  11       62.17       24.04     27.51 o 
  -4  14  11        0.26       35.66     36.81 o 
  -3  14  11       16.88      -25.53     25.53 o 
  -2  14  11      143.28       28.25     28.84 o 
  -1  14  11       16.08      -21.31     30.22 o 
   0  14  11        5.75       33.04     24.83 o 
   1  14  11        4.88      -12.05     34.55 o 
   2  14  11       14.72       34.02     24.58 o 
   3  14  11       94.33      132.39     45.49 o 
  -2  15  11       14.17       50.19     32.76 o 
  -1  15  11        1.67       -0.98     27.26 o 
   0  15  11        0.07       48.99     26.84 o 
   1  15  11        5.81        4.30     25.10 o 
 -11   0  12        1.74      -24.25     34.91 o 
 -10   0  12       67.59        8.34     31.18 o 
  -9   0  12      232.30      243.35     72.51 o 
  -8   0  12      466.32      506.45     62.07 o 
  -7   0  12        0.68       10.72     17.22 o 
  -6   0  12        8.98        8.53     15.21 o 
  -5   0  12     1267.71     1326.93     78.42 o 
  -4   0  12      101.33      155.12     32.75 o 
  -3   0  12      364.00      339.45     40.25 o 
  -2   0  12       84.72      110.61     26.73 o 
  -1   0  12      242.44      270.50     30.64 o 
   0   0  12       68.00       92.68     36.26 o 
   1   0  12      745.13      657.90     71.81 o 
   2   0  12      907.49      800.00     77.35 o 
   3   0  12      172.43      170.96     46.16 o 
   4   0  12     1537.67     1699.18     77.14 o 
   5   0  12       78.36      104.14     27.06 o 
   6   0  12       45.21       84.61     28.53 o 
   7   0  12       20.21       71.58     46.57 o 
   8   0  12        0.98       25.01     37.83 o 
   9   0  12        8.84      -29.03     29.20 o 
  10   0  12        6.08       -2.74     44.42 o 
 -11   1  12       13.42      -11.82     23.97 o 
 -10   1  12       95.70       19.35     24.42 o 
  -9   1  12      100.01       62.84     38.99 o 
  -8   1  12       23.82       24.00     22.12 o 
  -7   1  12       13.66       15.92     12.43 o 
  -6   1  12       17.66       17.62     12.35 o 
  -5   1  12      263.21      258.87     26.15 o 
  -4   1  12       22.06       23.19     12.24 o 
  -3   1  12      241.73      212.92     24.47 o 
  -2   1  12      191.33      221.85     24.66 o 
  -1   1  12       34.56       32.62      8.65 o 
   0   1  12       37.91       40.38     12.64 o 
   1   1  12      339.23      344.59     28.74 o 
   2   1  12      102.45       79.74     16.96 o 
   3   1  12      204.43      211.23     28.55 o 
   4   1  12      383.98      407.80     26.61 o 
   5   1  12      195.58      191.62     21.92 o 
   6   1  12      123.49      112.27     31.83 o 
   7   1  12        2.64      -28.21     39.84 o 
   8   1  12       18.01       21.10     51.67 o 
   9   1  12        0.18       -7.52     24.04 o 
  10   1  12        1.19       27.85     31.00 o 
 -11   2  12       10.63      -13.52     29.38 o 
 -10   2  12       82.62       18.19     26.91 o 
  -9   2  12      133.75       91.76     51.93 o 
  -8   2  12       81.91      105.99     29.94 o 
  -7   2  12       66.24       97.31     23.34 o 
  -6   2  12       32.57       54.56     16.36 o 
  -5   2  12        0.25       -4.76      9.48 o 
  -4   2  12      386.97      397.46     29.35 o 
  -3   2  12      105.00      127.27     18.15 o 
  -2   2  12      968.94      937.68     41.69 o 
  -1   2  12       46.57       30.31      8.84 o 
   0   2  12      906.80      871.27     52.68 o 
   1   2  12      462.91      510.76     35.01 o 
   2   2  12     1384.65     1450.26     59.46 o 
   3   2  12       85.29       82.22     16.56 o 
   4   2  12      123.51       97.25     15.37 o 
   5   2  12       40.67       64.23     28.29 o 
   6   2  12       30.73       21.61     23.36 o 
   7   2  12      215.49      253.79     49.79 o 
   8   2  12        9.18       16.91     39.55 o 
   9   2  12       13.34      -21.71     21.71 o 
  10   2  12       12.78       -9.99     30.95 o 
 -11   3  12       37.79       -0.56     27.71 o 
 -10   3  12       43.50      -22.94     22.94 o 
  -9   3  12      203.55      243.68     51.28 o 
  -8   3  12       18.19       70.10     47.50 o 
  -7   3  12        0.23        3.28     14.73 o 
  -6   3  12      192.99      187.18     27.97 o 
  -5   3  12      580.16      636.91     39.84 o 
  -4   3  12       74.70       71.27     15.79 o 
  -3   3  12      923.48     1030.28     41.90 o 
  -2   3  12       48.14       52.11     12.01 o 
  -1   3  12        6.21        1.46      6.13 o 
   0   3  12      102.92       90.96     18.82 o 
   1   3  12       14.52       16.92     10.02 o 
   2   3  12        3.78        5.49      7.92 o 
   3   3  12      446.79      413.47     23.07 o 
   4   3  12        6.65        9.46      9.62 o 
   5   3  12      367.93      466.71     43.47 o 
   6   3  12      150.05      172.36     41.84 o 
   7   3  12       28.85       -1.36     35.21 o 
   8   3  12       17.59       20.73     28.68 o 
   9   3  12       13.74        9.64     25.88 o 
 -11   4  12       31.79       25.97     38.83 o 
 -10   4  12        6.95       -6.05     25.58 o 
  -9   4  12        8.06       56.24     28.78 o 
  -8   4  12       71.46       87.21     31.32 o 
  -7   4  12       67.18      102.79     23.89 o 
  -6   4  12       43.41       43.66     17.20 o 
  -5   4  12      253.05      283.99     40.41 o 
  -4   4  12      128.62      121.97     22.16 o 
  -3   4  12      150.11      168.39     23.27 o 
  -2   4  12     1547.38     1593.00     55.54 o 
  -1   4  12       34.60       48.45     10.61 o 
   0   4  12      163.64      167.18     17.85 o 
   1   4  12       14.90       19.89     10.56 o 
   2   4  12       26.51       30.32     11.93 o 
   3   4  12      510.10      600.63     44.55 o 
   4   4  12     1129.61     1098.15     50.60 o 
   5   4  12      190.44      211.48     35.66 o 
   6   4  12      676.29      794.16     57.64 o 
   7   4  12      230.03      250.18     51.71 o 
   8   4  12      120.25       71.06     67.47 o 
   9   4  12       31.06       22.83     27.94 o 
 -10   5  12        3.73        0.75     29.22 o 
  -9   5  12        9.01        8.21     27.18 o 
  -8   5  12        0.08       10.38     21.20 o 
  -7   5  12        3.21        1.48     19.99 o 
  -6   5  12      125.50      150.21     27.78 o 
  -5   5  12      274.80      302.81     35.03 o 
  -4   5  12      155.72      136.29     23.72 o 
  -3   5  12      315.80      320.04     67.29 o 
  -2   5  12       57.67       66.68     17.77 o 
  -1   5  12       19.25       18.63      9.03 o 
   0   5  12      259.26      284.79     23.21 o 
   1   5  12       72.08       89.17     19.37 o 
   2   5  12       55.92       92.81     22.02 o 
   3   5  12        0.40       -9.28     13.40 o 
   4   5  12       39.46       48.47     21.57 o 
   5   5  12      255.42      278.26     40.93 o 
   6   5  12       69.61       65.98     37.53 o 
   7   5  12        1.59       30.75     52.14 o 
   8   5  12       42.92       27.31     26.21 o 
   9   5  12        4.43       61.56     36.61 o 
 -10   6  12        3.12       11.35     30.07 o 
  -9   6  12        8.97      -20.96     26.26 o 
  -8   6  12        0.18      -18.16     21.02 o 
  -7   6  12        3.57       11.96     20.56 o 
  -6   6  12       44.41       10.05     17.79 o 
  -5   6  12       11.77       11.79     15.41 o 
  -4   6  12      156.88      193.20     33.45 o 
  -3   6  12      235.88      245.41     33.97 o 
  -2   6  12      466.39      485.64     43.96 o 
  -1   6  12      871.58      848.65     48.53 o 
   0   6  12      105.32       96.60     15.54 o 
   1   6  12      140.33      141.22     24.82 o 
   2   6  12        8.39       -2.18     12.23 o 
   3   6  12        5.34        1.96     13.79 o 
   4   6  12      501.48      491.52     41.40 o 
   5   6  12       29.25       18.49     21.97 o 
   6   6  12       37.76       26.20     23.36 o 
   7   6  12       56.62       72.96     33.22 o 
   8   6  12       70.23      112.70     77.46 o 
   9   6  12       22.25        7.43     33.61 o 
 -10   7  12        1.02      -20.59     47.21 o 
  -9   7  12       11.03       -5.38     28.75 o 
  -8   7  12       44.37       21.17     24.65 o 
  -7   7  12       75.74       79.17     30.38 o 
  -6   7  12      141.16      175.36     29.36 o 
  -5   7  12       21.18       -4.62     21.94 o 
  -4   7  12      101.97       83.89     26.18 o 
  -3   7  12       77.50       92.73     26.58 o 
  -2   7  12      437.47      393.30     37.10 o 
  -1   7  12        0.38      -10.88     10.88 o 
   0   7  12      628.11      682.39     46.75 o 
   1   7  12      153.61      154.67     28.24 o 
   2   7  12      213.04      221.12     34.38 o 
   3   7  12      884.10      999.74     60.06 o 
   4   7  12      162.68      110.46     27.66 o 
   5   7  12        4.33        5.61     18.52 o 
   6   7  12       36.51        3.38     21.10 o 
   7   7  12       87.23       78.70     32.52 o 
   8   7  12       58.70       55.83     28.56 o 
  -9   8  12       50.82       99.66     35.31 o 
  -8   8  12       19.21       -4.86     23.85 o 
  -7   8  12       15.44      -14.64     26.85 o 
  -6   8  12        9.67       13.71     24.86 o 
  -5   8  12       50.76       58.38     25.59 o 
  -4   8  12      368.73      417.52     49.75 o 
  -3   8  12      332.65      373.73     45.57 o 
  -2   8  12       32.75       49.87     20.01 o 
  -1   8  12     1482.17     1708.92    103.13 o 
   0   8  12      453.11      462.92     45.96 o 
   1   8  12      121.71      130.83     28.12 o 
   2   8  12       16.06        8.97     18.93 o 
   3   8  12        2.71      -10.31     13.97 o 
   4   8  12       39.01       32.76     22.71 o 
   5   8  12        8.03       22.88     22.10 o 
   6   8  12        6.12       12.61     22.59 o 
   7   8  12       16.55       27.06     22.45 o 
   8   8  12        2.66      -25.69     25.69 o 
  -9   9  12        9.19       19.10     28.90 o 
  -8   9  12        0.12       -5.84     31.19 o 
  -7   9  12        1.29       11.65     27.74 o 
  -6   9  12      100.26      127.55     32.59 o 
  -5   9  12       40.74       73.00     27.50 o 
  -4   9  12        6.61        9.14     19.82 o 
  -3   9  12       18.07        0.17     17.90 o 
  -2   9  12       14.74       66.99     29.95 o 
  -1   9  12      840.68      957.28    112.79 o 
   0   9  12       38.78       46.01     36.90 o 
   1   9  12     1158.13     1137.27     68.35 o 
   2   9  12      443.96      445.01     52.10 o 
   3   9  12        0.61       -6.13     15.59 o 
   4   9  12       22.20       34.09     25.74 o 
   5   9  12       53.21       72.10     24.31 o 
   6   9  12        0.28       12.70     19.86 o 
   7   9  12       25.50      -12.44     25.94 o 
  -8  10  12       39.49       13.11     33.78 o 
  -7  10  12       12.57       31.73     35.38 o 
  -6  10  12       16.30       13.27     30.72 o 
  -5  10  12        9.99       30.19     23.66 o 
  -4  10  12      137.83      148.36     42.19 o 
  -3  10  12       18.27       -8.37     22.18 o 
  -2  10  12        2.16       19.30     24.73 o 
  -1  10  12       84.59       36.03     31.25 o 
   0  10  12      157.40      214.20     46.70 o 
   1  10  12      297.30      333.39     46.07 o 
   2  10  12      451.29      405.49     51.93 o 
   3  10  12        6.20       -6.30     17.33 o 
   4  10  12        6.13        3.13     18.90 o 
   5  10  12        0.08        9.24     19.70 o 
   6  10  12        0.09      -18.64     21.80 o 
   7  10  12       11.86       -5.09     38.56 o 
  -8  11  12       42.31       63.57     47.91 o 
  -7  11  12       59.05       82.83     45.49 o 
  -6  11  12        8.84       59.07     37.09 o 
  -5  11  12       11.94      -29.28     29.28 o 
  -4  11  12        0.65      -22.01     22.01 o 
  -3  11  12       65.15      102.69     36.47 o 
  -2  11  12       12.81      -10.72     20.15 o 
  -1  11  12        0.59      -15.74     59.19 o 
   0  11  12      255.89      249.06     53.87 o 
   1  11  12        0.20      -18.21     20.84 o 
   2  11  12       71.38       75.40     23.90 o 
   3  11  12       12.39      -16.54     16.54 o 
   4  11  12      141.00      213.21     41.67 o 
   5  11  12       81.79       38.55     25.00 o 
   6  11  12        0.20      -15.38     21.47 o 
  -7  12  12        0.00      217.88     91.69 o 
  -6  12  12       10.69      -13.35     52.34 o 
  -5  12  12       47.53       74.02     35.13 o 
  -4  12  12       32.95       30.15     28.94 o 
  -3  12  12        0.56      -36.21     52.87 o 
  -2  12  12       53.85       75.65     35.36 o 
  -1  12  12        6.94        0.47     25.22 o 
   0  12  12       17.54       32.96     25.16 o 
   1  12  12       21.06      -24.39     24.41 o 
   2  12  12       16.48       34.15     23.73 o 
   3  12  12      118.24      185.54     36.91 o 
   4  12  12        0.23      -26.46     26.46 o 
   5  12  12        5.11      -19.85     23.21 o 
  -6  13  12       35.81      109.64     79.10 o 
  -5  13  12       12.48       64.07     36.10 o 
  -4  13  12        3.68      -25.88     25.88 o 
  -3  13  12        6.22       14.00     23.94 o 
  -2  13  12       10.58      -21.63     21.63 o 
  -1  13  12       42.11       66.12     28.52 o 
   0  13  12       44.77       -5.63     28.36 o 
   1  13  12        0.55       11.47     20.13 o 
   2  13  12       85.55      154.58     46.30 o 
   3  13  12       12.91       34.91     34.00 o 
   4  13  12       21.00       36.44     28.21 o 
  -4  14  12       14.73       45.27     45.06 o 
  -3  14  12        4.13      -26.46     26.46 o 
  -2  14  12        6.97      -22.74     22.74 o 
  -1  14  12       60.33       -2.70     25.87 o 
   0  14  12       13.03      -25.47     25.47 o 
   1  14  12        6.33       52.19     30.00 o 
   2  14  12        1.26      -11.63     23.89 o 
   3  14  12        5.99      -16.90     30.32 o 
 -11   1  13        0.87       36.14     32.43 o 
 -10   1  13       58.36      -20.28     20.28 o 
  -9   1  13       86.74      157.28     44.05 o 
  -8   1  13      163.66      144.16     34.51 o 
  -7   1  13       36.03       49.02     15.10 o 
  -6   1  13       59.87       41.69     15.54 o 
  -5   1  13      571.57      615.56     34.14 o 
  -4   1  13      144.65      168.11     24.43 o 
  -3   1  13        4.23       10.83     11.49 o 
  -2   1  13       33.02       42.76     13.13 o 
  -1   1  13      112.23      102.76     14.90 o 
   0   1  13      382.25      407.35     31.68 o 
   1   1  13        0.06        7.48     11.12 o 
   2   1  13      156.83      169.96     26.65 o 
   3   1  13       21.38       15.88     14.17 o 
   4   1  13      949.18      875.83     46.52 o 
   5   1  13     1986.69     1880.56     56.72 o 
   6   1  13       84.34       45.74     28.46 o 
   7   1  13       33.45       35.77     29.96 o 
   8   1  13        4.90       -8.59     25.95 o 
   9   1  13        3.54      -35.85     35.85 o 
 -11   2  13       33.06        5.81     32.90 o 
 -10   2  13       24.98       29.11     22.32 o 
  -9   2  13       85.66       86.87     37.61 o 
  -8   2  13      107.66      123.91     34.65 o 
  -7   2  13      390.74      427.55     42.89 o 
  -6   2  13      519.83      519.90     36.95 o 
  -5   2  13      263.06      264.26     26.67 o 
  -4   2  13      344.65      383.80     30.81 o 
  -3   2  13        4.31        6.46      9.87 o 
  -2   2  13       11.70       19.62     11.36 o 
  -1   2  13      199.19      181.77     17.08 o 
   0   2  13        0.02       -4.28     10.29 o 
   1   2  13      843.19      749.07     43.86 o 
   2   2  13      239.50      230.16     30.78 o 
   3   2  13      414.03      371.72     28.05 o 
   4   2  13       81.39       79.34     18.06 o 
   5   2  13     1313.68     1244.25     65.81 o 
   6   2  13      134.96       63.78     30.27 o 
   7   2  13      176.56      169.49     43.60 o 
   8   2  13        2.48       30.43     36.20 o 
   9   2  13        0.19      -23.85     23.85 o 
 -11   3  13        1.69        3.91     32.39 o 
 -10   3  13        8.75       30.32     26.96 o 
  -9   3  13        1.93      -22.93     23.26 o 
  -8   3  13       44.73       32.35     25.10 o 
  -7   3  13      160.27      135.04     26.06 o 
  -6   3  13      167.09      155.53     26.17 o 
  -5   3  13       54.69       44.48     14.46 o 
  -4   3  13        0.00       -2.80     10.16 o 
  -3   3  13      350.23      335.91     28.03 o 
  -2   3  13      477.08      540.63     33.39 o 
  -1   3  13      389.85      415.23     23.01 o 
   0   3  13        5.91        9.74      8.81 o 
   1   3  13      261.90      286.13     35.15 o 
   2   3  13       67.05       66.06     15.27 o 
   3   3  13       67.64       79.07     16.13 o 
   4   3  13      167.81      168.76     21.30 o 
   5   3  13      115.58      115.53     28.91 o 
   6   3  13       25.57       62.44     30.08 o 
   7   3  13       15.69      -31.85     31.85 o 
   8   3  13       10.02        7.23     26.60 o 
   9   3  13       20.48       31.62     29.26 o 
 -10   4  13        5.84      -12.41     24.77 o 
  -9   4  13       47.46      -17.50     28.54 o 
  -8   4  13       36.74       17.54     21.64 o 
  -7   4  13        6.70       10.40     17.86 o 
  -6   4  13       46.16       54.21     19.19 o 
  -5   4  13      349.82      352.53     37.41 o 
  -4   4  13     1221.55     1178.04     55.85 o 
  -3   4  13     1807.69     1906.90     72.74 o 
  -2   4  13       33.68       20.04     11.40 o 
  -1   4  13       32.69       28.59      9.76 o 
   0   4  13       41.37       34.36     10.99 o 
   1   4  13      103.82       98.45     17.73 o 
   2   4  13       76.71       66.30     16.16 o 
   3   4  13      334.05      272.04     29.30 o 
   4   4  13      366.97      370.29     35.13 o 
   5   4  13       10.71       -6.99     17.16 o 
   6   4  13       54.93       52.76     29.68 o 
   7   4  13      213.90      295.32     55.06 o 
   8   4  13       73.10      -17.00     47.48 o 
   9   4  13       49.04       15.37     55.43 o 
 -10   5  13        1.99       47.80     33.40 o 
  -9   5  13       39.59       35.65     31.25 o 
  -8   5  13       10.23       60.55     26.89 o 
  -7   5  13       14.86       34.17     19.37 o 
  -6   5  13       82.10       88.84     27.18 o 
  -5   5  13       31.05       49.26     17.29 o 
  -4   5  13      244.73      252.90     31.60 o 
  -3   5  13       33.64        4.11     14.71 o 
  -2   5  13      317.64      340.20     57.15 o 
  -1   5  13       37.80       55.48     13.07 o 
   0   5  13      163.88      188.39     22.76 o 
   1   5  13      141.47      170.93     27.58 o 
   2   5  13       21.53        7.86     15.44 o 
   3   5  13      353.72      406.30     41.05 o 
   4   5  13        1.43       -1.59     14.31 o 
   5   5  13       87.66       78.60     26.52 o 
   6   5  13       12.91       12.47     19.78 o 
   7   5  13        2.36       -7.34     23.97 o 
   8   5  13        7.78       16.36     22.87 o 
   9   5  13        0.27       -1.78     32.48 o 
 -10   6  13        0.41        1.06     31.98 o 
  -9   6  13        0.03       32.84     28.69 o 
  -8   6  13        0.95      -20.94     20.94 o 
  -7   6  13        1.16      -14.29     19.09 o 
  -6   6  13       28.91       47.43     19.34 o 
  -5   6  13      273.76      250.88     34.26 o 
  -4   6  13       11.18        3.27     15.64 o 
  -3   6  13       29.64       14.48     16.27 o 
  -2   6  13      991.48      980.73     53.88 o 
  -1   6  13       94.76       63.55     17.96 o 
   0   6  13      161.44      175.29     28.24 o 
   1   6  13       92.08      106.10     23.60 o 
   2   6  13      266.26      313.59     39.03 o 
   3   6  13       62.23       62.33     23.18 o 
   4   6  13      211.26      245.32     38.27 o 
   5   6  13        9.02       15.41     22.72 o 
   6   6  13        4.67       16.50     22.42 o 
   7   6  13       33.97       -4.03     28.47 o 
   8   6  13       50.76       17.38     27.58 o 
 -10   7  13        0.52      -13.06     33.35 o 
  -9   7  13       68.75       71.29     33.87 o 
  -8   7  13        0.55        7.59     35.20 o 
  -7   7  13       11.46       -0.89     23.43 o 
  -6   7  13        0.24       13.72     17.82 o 
  -5   7  13      156.70      194.89     36.52 o 
  -4   7  13       19.29       47.51     22.51 o 
  -3   7  13       56.42       45.65     21.56 o 
  -2   7  13      937.52      937.16     66.48 o 
  -1   7  13      317.38      303.09     75.92 o 
   0   7  13      217.38      268.85     37.06 o 
   1   7  13       52.65       45.56     38.99 o 
   2   7  13      254.72      265.78     37.74 o 
   3   7  13       28.58        9.25     18.30 o 
   4   7  13       55.47       56.23     22.87 o 
   5   7  13      442.43      443.85     53.54 o 
   6   7  13       69.77       46.41     23.11 o 
   7   7  13        0.00      -14.08     22.67 o 
   8   7  13        6.21      -53.89     54.50 o 
  -9   8  13        6.20       13.42     25.22 o 
  -8   8  13        0.05       -8.95     27.00 o 
  -7   8  13        1.78       19.45     24.04 o 
  -6   8  13        1.43       13.26     22.57 o 
  -5   8  13       24.72       57.86     24.50 o 
  -4   8  13      174.31      196.72     36.17 o 
  -3   8  13      254.03      258.24     39.68 o 
  -2   8  13       61.11       42.59     25.68 o 
  -1   8  13       17.72      -13.84     24.89 o 
   0   8  13      219.05      219.25     35.05 o 
   1   8  13       83.60       96.70     25.75 o 
   2   8  13      228.61      241.33     38.35 o 
   3   8  13        3.36       -0.22     15.99 o 
   4   8  13       28.40       59.47     25.89 o 
   5   8  13       28.07       12.59     21.51 o 
   6   8  13        9.53      -11.36     19.24 o 
   7   8  13       59.26      -22.19     22.19 o 
   8   8  13        0.10      -27.56     27.56 o 
  -9   9  13       10.80       21.89     33.56 o 
  -8   9  13       12.43        5.70     34.93 o 
  -7   9  13        2.51      -21.13     26.06 o 
  -6   9  13        2.39      -20.98     20.98 o 
  -5   9  13        0.02      -13.30     18.41 o 
  -4   9  13       24.85       29.00     21.68 o 
  -3   9  13       26.81       47.85     26.03 o 
  -2   9  13      145.89      191.59     44.47 o 
  -1   9  13      354.29      324.84     74.46 o 
   0   9  13       93.14       99.01     35.54 o 
   1   9  13        0.24      -14.36     16.08 o 
   2   9  13      108.01      130.36     42.68 o 
   3   9  13      137.81      175.87     31.06 o 
   4   9  13       71.32       86.36     29.59 o 
   5   9  13       31.70       23.81     24.31 o 
   6   9  13       38.33      -14.84     19.18 o 
   7   9  13        0.31      -20.99     27.18 o 
  -8  10  13       18.60       39.72     37.49 o 
  -7  10  13        1.43       -0.41     44.09 o 
  -6  10  13        1.99       -6.18     24.23 o 
  -5  10  13        8.61       11.52     24.74 o 
  -4  10  13       59.24       28.04     62.08 o 
  -3  10  13       83.00       99.31     37.34 o 
  -2  10  13       43.66        7.67     25.66 o 
  -1  10  13      329.82      434.94     69.27 o 
   0  10  13      313.04      385.89     63.64 o 
   1  10  13       56.24       26.86     24.48 o 
   2  10  13        0.46        2.71     44.22 o 
   3  10  13        4.80       17.05     16.01 o 
   4  10  13       31.26       17.16     27.21 o 
   5  10  13       43.03       18.60     21.37 o 
   6  10  13       12.24       -6.97     22.16 o 
  -7  11  13       11.45       37.33     38.38 o 
  -6  11  13        0.95       -0.29     42.08 o 
  -5  11  13       88.46       49.96     34.19 o 
  -4  11  13       28.01       77.57     36.28 o 
  -3  11  13       35.87      -17.84     29.73 o 
  -2  11  13       44.14      112.01     33.93 o 
  -1  11  13      282.24      352.62     60.36 o 
   0  11  13       28.86        9.89     22.71 o 
   1  11  13       28.33       26.61     37.39 o 
   2  11  13        0.16      -11.59     18.06 o 
   3  11  13      117.37      141.17     27.98 o 
   4  11  13        5.39       11.79     22.80 o 
   5  11  13       12.48       26.35     24.69 o 
   6  11  13       36.01      -14.71     49.14 o 
  -6  12  13        7.05      -46.40     51.35 o 
  -5  12  13        0.26       26.01     37.30 o 
  -4  12  13       16.04       45.86     35.03 o 
  -3  12  13        4.41      -22.05     59.77 o 
  -2  12  13       25.70       57.87     29.78 o 
  -1  12  13        4.08       29.78     30.38 o 
   0  12  13       87.64       84.63     89.68 o 
   1  12  13      110.46       35.30    138.26 o 
   2  12  13       26.60       22.83     30.23 o 
   3  12  13        1.28        1.84     26.14 o 
   4  12  13        5.57       11.51     21.63 o 
   5  12  13       98.58       97.70     34.31 o 
  -5  13  13       11.57       -7.81     30.40 o 
  -4  13  13       16.26        7.30     29.63 o 
  -3  13  13       50.74        8.43     23.92 o 
  -2  13  13       24.90      -18.28     34.94 o 
  -1  13  13        0.92      -21.04     21.04 o 
   0  13  13        1.14        8.58     51.24 o 
   1  13  13       15.51      107.37     37.67 o 
   2  13  13       14.88      -22.63     40.07 o 
   3  13  13       10.80       16.10     31.41 o 
   4  13  13        0.02       14.09     30.29 o 
  -3  14  13        4.72       69.59     32.99 o 
  -2  14  13        5.11      -58.60     83.24 o 
  -1  14  13        1.22      -25.45     25.45 o 
   0  14  13        3.57      -31.68     52.87 o 
   1  14  13        0.46        5.41     27.58 o 
   2  14  13        9.61       50.69     39.71 o 
 -11   0  14      129.40      -11.02     39.46 o 
 -10   0  14       25.68       36.37     35.09 o 
  -9   0  14      203.35      302.28     86.03 o 
  -8   0  14      119.96       77.81     26.69 o 
  -7   0  14      200.06      236.39     35.22 o 
  -6   0  14      243.33      258.54     35.24 o 
  -5   0  14      186.70      205.54     40.78 o 
  -4   0  14        9.57       29.40     19.91 o 
  -3   0  14      112.55      127.64     31.01 o 
  -2   0  14       57.58       29.60     18.33 o 
  -1   0  14     1811.87     1785.24     63.73 o 
   0   0  14     1046.28      974.16     53.53 o 
   1   0  14      539.12      535.67     73.85 o 
   2   0  14        0.29        9.15     29.84 o 
   3   0  14     6411.23     5891.05    235.02 o 
   4   0  14     4137.26     4181.22    223.59 o 
   5   0  14      711.86      747.00     50.25 o 
   6   0  14       13.93       48.50     43.54 o 
   7   0  14      169.22      111.80     57.65 o 
   8   0  14        6.61       12.71     30.89 o 
   9   0  14        2.96        2.45     42.14 o 
 -11   1  14       37.57      -27.17     29.03 o 
 -10   1  14        2.32       -7.29     23.09 o 
  -9   1  14      136.73      125.44     44.70 o 
  -8   1  14      244.19      279.73     32.60 o 
  -7   1  14      369.35      408.32     32.23 o 
  -6   1  14      103.12      130.32     27.11 o 
  -5   1  14       69.31       83.46     17.32 o 
  -4   1  14      208.87      243.83     29.87 o 
  -3   1  14       16.96       17.41     11.98 o 
  -2   1  14      258.40      283.42     35.03 o 
  -1   1  14       11.18        7.28      7.97 o 
   0   1  14       12.35       10.53     11.54 o 
   1   1  14      224.08      171.84     25.91 o 
   2   1  14       88.75       66.37     19.19 o 
   3   1  14       15.65        0.04     14.31 o 
   4   1  14        1.08        1.32     11.35 o 
   5   1  14       75.40       94.11     26.10 o 
   6   1  14       86.22      100.90     47.18 o 
   7   1  14       17.59       25.76     25.35 o 
   8   1  14        2.99       12.32     25.47 o 
   9   1  14        0.68       27.08     31.22 o 
 -11   2  14        3.87       20.67     31.66 o 
 -10   2  14       18.71       10.63     26.03 o 
  -9   2  14        1.69      -16.07     23.19 o 
  -8   2  14       38.38       64.91     26.59 o 
  -7   2  14       18.43       19.19     19.01 o 
  -6   2  14      267.22      286.58     30.44 o 
  -5   2  14      121.95      113.29     19.94 o 
  -4   2  14      759.67      766.24     38.37 o 
  -3   2  14      270.35      289.58     32.20 o 
  -2   2  14      143.60      177.99     24.40 o 
  -1   2  14        0.94       -0.10      7.57 o 
   0   2  14      140.76      173.64     37.20 o 
   1   2  14      110.13      125.17     22.74 o 
   2   2  14     1429.37     1429.28     64.10 o 
   3   2  14      532.57      498.71     48.80 o 
   4   2  14      257.35      223.05     29.25 o 
   5   2  14      458.87      407.07     46.76 o 
   6   2  14      313.58      277.86     53.43 o 
   7   2  14       88.33       89.51     34.74 o 
   8   2  14        0.81      -25.88     25.88 o 
   9   2  14        5.61      -23.28     25.51 o 
 -10   3  14        8.23      -14.83     23.14 o 
  -9   3  14        8.85      -11.59     25.94 o 
  -8   3  14       55.76       45.19     25.91 o 
  -7   3  14       16.40       26.40     19.10 o 
  -6   3  14      126.17       88.10     23.09 o 
  -5   3  14      303.78      308.85     35.47 o 
  -4   3  14      675.96      739.14     38.72 o 
  -3   3  14      182.39      193.17     23.34 o 
  -2   3  14      232.86      250.28     28.12 o 
  -1   3  14        0.00       -6.52      6.52 o 
   0   3  14       77.87       74.07     15.98 o 
   1   3  14       16.19       18.20     10.30 o 
   2   3  14      102.28      106.22     18.46 o 
   3   3  14       93.33       81.29     18.48 o 
   4   3  14        1.11       -8.48     11.47 o 
   5   3  14        7.97       -3.29     18.58 o 
   6   3  14       32.92       -8.13     23.17 o 
   7   3  14       29.14       16.20     29.11 o 
   8   3  14       12.02       -8.63     21.85 o 
   9   3  14       39.05      -40.74     40.74 o 
 -10   4  14        7.28      -24.83     24.83 o 
  -9   4  14       50.98       59.90     33.77 o 
  -8   4  14       37.46       54.90     24.25 o 
  -7   4  14       10.84       15.23     17.71 o 
  -6   4  14       27.27       29.20     18.09 o 
  -5   4  14      147.46      162.04     26.75 o 
  -4   4  14       12.34       -7.36     12.45 o 
  -3   4  14      354.38      354.26     31.40 o 
  -2   4  14        2.96       12.57     10.76 o 
  -1   4  14       15.52       20.31      8.80 o 
   0   4  14       69.73       42.48     13.94 o 
   1   4  14       18.29       15.44      9.84 o 
   2   4  14      189.69      203.61     26.11 o 
   3   4  14       32.16       19.79     16.17 o 
   4   4  14      104.95      105.93     22.45 o 
   5   4  14        1.16      -16.28     16.28 o 
   6   4  14        2.15       -1.35     23.01 o 
   7   4  14      110.33      130.66     58.46 o 
   8   4  14        4.87       16.79     27.99 o 
   9   4  14       31.16        7.93     60.68 o 
 -10   5  14        1.35       59.11     36.27 o 
  -9   5  14       10.03       -2.08     32.93 o 
  -8   5  14       44.07       72.30     28.07 o 
  -7   5  14       19.26       27.71     19.07 o 
  -6   5  14       11.19       -3.50     15.40 o 
  -5   5  14      112.41      106.75     23.79 o 
  -4   5  14      244.96      228.16     31.30 o 
  -3   5  14     1064.23      954.92     90.10 o 
  -2   5  14      658.14      654.42     44.79 o 
  -1   5  14        2.82       14.52     10.41 o 
   0   5  14      229.09      265.26     33.73 o 
   1   5  14      159.26      165.60     28.44 o 
   2   5  14       51.13       67.91     20.63 o 
   3   5  14      622.36      667.16     49.04 o 
   4   5  14      124.49      122.68     24.84 o 
   5   5  14      108.15      153.24     53.55 o 
   6   5  14       37.59       32.83     31.56 o 
   7   5  14        0.10       68.52     32.50 o 
   8   5  14        0.96      -11.54     41.94 o 
 -10   6  14        6.42       -0.60     38.09 o 
  -9   6  14        2.09      -22.18     22.18 o 
  -8   6  14       69.11       80.02     31.13 o 
  -7   6  14      125.01      116.98     33.97 o 
  -6   6  14       92.63       85.00     25.26 o 
  -5   6  14       30.78       38.01     23.89 o 
  -4   6  14       78.65       92.39     26.39 o 
  -3   6  14      251.28      224.23     43.15 o 
  -2   6  14       54.06       94.73     22.86 o 
  -1   6  14       19.15        7.19     10.28 o 
   0   6  14      361.42      372.72     38.66 o 
   1   6  14      134.11      125.72     26.15 o 
   2   6  14       27.37       15.57     15.35 o 
   3   6  14       11.05       25.36     19.83 o 
   4   6  14       83.25      122.50     42.35 o 
   5   6  14       23.12       32.14     23.44 o 
   6   6  14      103.24      176.88     35.94 o 
   7   6  14      100.43       48.74     41.41 o 
   8   6  14        1.75      -20.67     28.88 o 
  -9   7  14        3.64        3.45     27.51 o 
  -8   7  14        0.06      -10.34     28.05 o 
  -7   7  14       41.85       45.21     28.62 o 
  -6   7  14       16.44       22.96     20.15 o 
  -5   7  14       42.72       55.76     26.23 o 
  -4   7  14        9.93       27.08     19.66 o 
  -3   7  14       69.96       90.92     26.83 o 
  -2   7  14      128.81      125.44     26.23 o 
  -1   7  14      370.83      441.79    132.87 o 
   0   7  14       25.48       38.95     19.09 o 
   1   7  14      474.78      487.15     44.42 o 
   2   7  14      391.52      444.21     48.92 o 
   3   7  14      219.07      209.60     35.49 o 
   4   7  14        0.35      -21.17     21.17 o 
   5   7  14       67.87       90.19     29.10 o 
   6   7  14       61.51       25.53     24.86 o 
   7   7  14       32.98       -5.94     21.81 o 
   8   7  14        0.41      -23.40     27.50 o 
  -9   8  14        4.23      -26.86     26.86 o 
  -8   8  14       53.77       35.86     30.15 o 
  -7   8  14       12.20       43.03     25.45 o 
  -6   8  14        2.96       -5.82     29.74 o 
  -5   8  14       90.49       93.62     29.11 o 
  -4   8  14       35.47       47.59     22.90 o 
  -3   8  14      408.92      429.04     47.02 o 
  -2   8  14      220.46      255.85     49.49 o 
  -1   8  14        0.08       32.98     23.17 o 
   0   8  14        9.94       13.44     23.03 o 
   1   8  14        4.35        7.27     16.87 o 
   2   8  14       19.62        9.24     18.77 o 
   3   8  14        8.57       -0.72     18.05 o 
   4   8  14       58.96       43.13     23.36 o 
   5   8  14       17.12       19.55     21.44 o 
   6   8  14        4.92       10.64     22.49 o 
   7   8  14        8.44      -10.47     25.46 o 
  -8   9  14        1.28       23.15     37.60 o 
  -7   9  14       34.37       42.74     32.33 o 
  -6   9  14        0.64       11.07     23.43 o 
  -5   9  14        5.52       -7.49     20.45 o 
  -4   9  14        5.40        9.97     26.22 o 
  -3   9  14      362.75      424.42     67.66 o 
  -2   9  14      577.72      624.31     86.73 o 
  -1   9  14       32.20       15.74     23.82 o 
   0   9  14       55.43       56.81     30.79 o 
   1   9  14      429.23      527.16     53.81 o 
   2   9  14      275.56      233.43     40.54 o 
   3   9  14       14.63       14.36     17.91 o 
   4   9  14       40.77       77.47     27.27 o 
   5   9  14       35.30       37.26     24.26 o 
   6   9  14       10.73       27.31     23.45 o 
  -8  10  14        3.43      -28.72     79.27 o 
  -7  10  14        4.98      -10.47     35.43 o 
  -6  10  14       34.07        7.25     27.98 o 
  -5  10  14      129.22      154.43     48.10 o 
  -4  10  14        7.53       20.81     29.33 o 
  -3  10  14       66.63      105.30     51.32 o 
  -2  10  14       73.25       72.03     33.10 o 
  -1  10  14      168.98      209.39     68.28 o 
   0  10  14       55.55       72.03     37.10 o 
   1  10  14        0.09       -0.81     19.42 o 
   2  10  14       32.04       39.48     24.48 o 
   3  10  14        0.00      -19.41     19.41 o 
   4  10  14        9.25       11.93     21.95 o 
   5  10  14       57.14       73.18     31.99 o 
   6  10  14       18.85        6.52     22.74 o 
  -7  11  14       27.42       46.34     66.10 o 
  -6  11  14        6.86        3.15     52.63 o 
  -5  11  14       65.55       53.87     32.11 o 
  -4  11  14        1.51      -29.00     29.00 o 
  -3  11  14      113.39       51.76     51.76 o 
  -2  11  14       29.04      -17.67     20.81 o 
  -1  11  14      238.88      413.95     70.11 o 
   0  11  14      271.42      233.41    120.80 o 
   1  11  14       13.99       25.41     26.82 o 
   2  11  14        0.34       16.08     21.31 o 
   3  11  14      219.06      301.84     45.07 o 
   4  11  14        0.02      -19.95     19.95 o 
   5  11  14        3.10       -2.53     22.90 o 
  -6  12  14        9.21      -21.74     53.97 o 
  -5  12  14       29.29       81.53     37.97 o 
  -4  12  14       12.19       10.13     30.45 o 
  -3  12  14       49.11       21.86     25.44 o 
  -2  12  14       85.13       30.14     37.86 o 
  -1  12  14        3.64      -10.62     22.77 o 
   0  12  14        0.01      -11.48     35.73 o 
   1  12  14       39.04      159.08     40.91 o 
   2  12  14        4.92      -15.46     21.12 o 
   3  12  14        1.27        3.86     21.75 o 
   4  12  14       18.29       44.81     29.29 o 
  -5  13  14        5.65       19.86     41.76 o 
  -4  13  14       23.86       50.15     38.02 o 
  -3  13  14       97.35       29.93     67.91 o 
  -2  13  14       20.26      -22.67     46.19 o 
  -1  13  14        0.08        4.82     23.50 o 
   0  13  14        4.37       10.84     24.10 o 
   1  13  14        1.00       38.62     30.57 o 
   2  13  14       33.72       59.12     27.47 o 
   3  13  14       76.52      118.38     46.30 o 
  -2  14  14       27.12       42.83     31.19 o 
  -1  14  14       40.47       43.68     34.16 o 
   0  14  14       37.44        1.66     73.36 o 
   1  14  14        7.18       -3.33     34.31 o 
  -9   1  15        2.91       21.76     24.83 o 
  -8   1  15       46.85       57.25     19.89 o 
  -7   1  15        8.02        3.75     14.05 o 
  -6   1  15      268.19      302.00     31.74 o 
  -5   1  15      105.95       88.52     17.89 o 
  -4   1  15      241.31      269.55     32.12 o 
  -3   1  15       34.95       37.49     16.44 o 
  -2   1  15       39.83       25.38     13.06 o 
  -1   1  15        2.96        9.40     14.37 o 
   0   1  15       47.18       85.87     17.10 o 
   1   1  15        3.06       -5.60     10.79 o 
   2   1  15      764.81      783.66     49.60 o 
   3   1  15      720.90      728.52     49.88 o 
   4   1  15      564.35      597.23     34.19 o 
   5   1  15       84.14       66.34     23.77 o 
   6   1  15       26.17      -16.37     24.44 o 
   7   1  15        8.34       18.37     29.11 o 
   8   1  15        0.06       -4.16     22.27 o 
   9   1  15       47.96        3.36     50.62 o 
 -10   2  15       95.33       46.98     88.01 o 
  -9   2  15       28.97       26.65     27.96 o 
  -8   2  15      133.48      133.60     32.93 o 
  -7   2  15        0.64        3.48     18.41 o 
  -6   2  15        4.72        7.32     13.19 o 
  -5   2  15        0.02       12.15     12.93 o 
  -4   2  15        0.02       -9.43      9.43 o 
  -3   2  15       26.50       13.04     11.49 o 
  -2   2  15        7.01       14.55     15.12 o 
  -1   2  15      398.38      447.37     39.73 o 
   0   2  15       14.70        7.91     10.70 o 
   1   2  15       79.39       86.57     20.90 o 
   2   2  15     3164.04     3015.16    122.23 o 
   3   2  15     1354.24     1249.59     63.59 o 
   4   2  15       66.79       75.89     20.70 o 
   5   2  15      308.09      295.26     41.46 o 
   6   2  15       50.57       70.33     34.76 o 
   7   2  15       14.50        9.21     44.79 o 
   9   2  15        9.20       -9.62     30.69 o 
 -10   3  15       10.45        1.62     30.49 o 
  -9   3  15        9.92       23.29     25.72 o 
  -8   3  15        1.46       15.40     20.19 o 
  -7   3  15       44.68       72.37     23.51 o 
  -6   3  15      108.71      112.42     26.01 o 
  -5   3  15      371.08      317.54     32.75 o 
  -4   3  15      812.41      812.14     41.93 o 
  -3   3  15        5.90       25.02     11.82 o 
  -2   3  15       22.34       21.99     12.66 o 
  -1   3  15       10.87        5.12     10.39 o 
   0   3  15       44.30       29.81     13.18 o 
   1   3  15      184.94      149.77     22.12 o 
   2   3  15        4.79       14.11     10.58 o 
   3   3  15       46.37       26.80     13.76 o 
   4   3  15       37.14       26.73     14.22 o 
   5   3  15        0.12      -15.03     18.66 o 
   6   3  15        0.24       15.60     27.02 o 
   7   3  15       49.92       78.05     52.81 o 
   8   3  15       66.73       58.18    106.20 o 
 -10   4  15       10.42        2.69     30.02 o 
  -9   4  15        8.99       -1.28     27.52 o 
  -8   4  15       10.59       21.97     22.99 o 
  -7   4  15        0.20       -7.72     18.42 o 
  -6   4  15      188.39      174.87     30.33 o 
  -5   4  15       75.92      110.59     27.30 o 
  -4   4  15       78.50      122.73     24.57 o 
  -3   4  15      123.74      124.08     23.42 o 
  -2   4  15      158.00      157.07     23.33 o 
  -1   4  15      190.45      186.01     25.53 o 
   0   4  15      198.55      224.07     26.14 o 
   1   4  15     2421.73     2334.62     71.53 o 
   2   4  15       80.27       99.87     19.56 o 
   3   4  15       40.90       41.07     15.79 o 
   4   4  15      383.82      345.51     32.75 o 
   5   4  15      175.09      222.84     41.41 o 
   6   4  15        8.63       -1.64     24.83 o 
   7   4  15       53.61       61.04     31.09 o 
   8   4  15        4.92      -13.71     71.67 o 
 -10   5  15        3.68       18.33     38.38 o 
  -9   5  15       16.94       -5.09     25.94 o 
  -8   5  15       12.63       10.65     24.18 o 
  -7   5  15        0.02       -3.16     18.82 o 
  -6   5  15        8.28       18.60     18.18 o 
  -5   5  15      157.93      188.07     39.47 o 
  -4   5  15       36.34       26.74     17.81 o 
  -3   5  15     1037.85     1011.74     60.87 o 
  -2   5  15       13.73       15.28     15.78 o 
  -1   5  15        0.51       -4.55     13.64 o 
   0   5  15      174.77      163.90     28.22 o 
   1   5  15       20.87       34.11     21.67 o 
   2   5  15      303.66      289.12     37.98 o 
   3   5  15      541.19      523.07     46.42 o 
   4   5  15      248.16      308.57     42.22 o 
   5   5  15        3.85       21.37     21.17 o 
   6   5  15      122.71      192.52     42.84 o 
   7   5  15        8.77       49.33     49.52 o 
   8   5  15        7.03      -25.45     25.45 o 
  -9   6  15        0.49       24.85     25.63 o 
  -8   6  15        0.03        9.12     25.12 o 
  -7   6  15       34.48       31.02     22.26 o 
  -6   6  15       26.48       22.10     21.14 o 
  -5   6  15       11.00       12.52     18.00 o 
  -4   6  15      887.91      911.59     60.52 o 
  -3   6  15      138.47      156.05     32.36 o 
  -2   6  15       70.94       88.71     22.92 o 
  -1   6  15      577.48      634.41     75.95 o 
   0   6  15       94.02       75.96     21.56 o 
   1   6  15       53.09       68.35     22.22 o 
   2   6  15      410.72      462.52     46.04 o 
   3   6  15      232.40      198.14     34.65 o 
   4   6  15        0.34       12.40     19.63 o 
   5   6  15       98.95      172.06     36.04 o 
   6   6  15       52.16       95.56     37.16 o 
   7   6  15        2.80      -15.81     23.40 o 
   8   6  15        0.98       13.10     29.91 o 
  -9   7  15        4.22        1.55     28.17 o 
  -8   7  15       11.46      -10.43     27.32 o 
  -7   7  15        0.79       -7.26     20.07 o 
  -6   7  15       17.51       12.03     19.58 o 
  -5   7  15       33.15       43.02     23.92 o 
  -4   7  15        4.30       24.08     19.34 o 
  -3   7  15      145.23      207.06     33.28 o 
  -2   7  15       29.19       12.22     20.39 o 
  -1   7  15      188.32      186.72     63.65 o 
   0   7  15        7.33       17.76     15.54 o 
   1   7  15        3.40       10.88     16.13 o 
   2   7  15      276.68      277.57     41.60 o 
   3   7  15      139.83      166.28     32.67 o 
   4   7  15      102.27       51.06     23.79 o 
   5   7  15       69.50       76.17     45.53 o 
   6   7  15        0.09       19.18     23.92 o 
   7   7  15       19.97       36.22     31.50 o 
  -9   8  15       75.35       90.98     53.63 o 
  -8   8  15       40.46        4.55     24.17 o 
  -7   8  15      112.14      184.39     47.84 o 
  -6   8  15        2.28      -24.86     24.86 o 
  -5   8  15        2.41      -18.90     19.44 o 
  -4   8  15       60.56      117.68     29.90 o 
  -3   8  15      419.14      480.36    200.25 o 
  -2   8  15      128.32      151.63     38.04 o 
  -1   8  15      200.53      198.17     96.76 o 
   0   8  15        4.18        3.62     15.67 o 
   1   8  15       27.42       18.94     31.79 o 
   2   8  15      235.53      228.00     38.81 o 
   3   8  15       23.65       55.25     26.00 o 
   4   8  15       29.25       11.42     21.37 o 
   5   8  15       44.16       66.53     26.18 o 
   6   8  15       87.12       61.41     34.09 o 
   7   8  15       31.98        0.89     28.88 o 
  -8   9  15        0.07       21.38     37.16 o 
  -7   9  15        4.31       35.49     35.64 o 
  -6   9  15       12.99       36.27     28.36 o 
  -5   9  15        3.37      -22.05     22.05 o 
  -4   9  15      346.04      502.13     80.58 o 
  -3   9  15       90.50       55.07     46.11 o 
  -2   9  15      365.43      405.44    100.63 o 
  -1   9  15       42.95       96.82     34.47 o 
   0   9  15      270.41      334.95     61.23 o 
   1   9  15       90.92      141.70     32.50 o 
   2   9  15       10.70        9.37     18.57 o 
   3   9  15       43.57       49.79     22.52 o 
   4   9  15       85.47      139.45     44.11 o 
   5   9  15        0.22      -26.22     26.22 o 
   6   9  15        2.77        8.78     25.35 o 
  -7  10  15       58.84      106.38     47.18 o 
  -6  10  15       46.28       62.75     32.74 o 
  -5  10  15      121.43       96.96     37.36 o 
  -4  10  15      110.98      152.86     48.21 o 
  -3  10  15       32.68       13.73     34.80 o 
  -2  10  15       15.18        1.37     31.18 o 
  -1  10  15        8.47        5.83     21.37 o 
   0  10  15       37.95       67.16     30.87 o 
   1  10  15       33.79       32.03     24.03 o 
   2  10  15       11.92       30.02     32.90 o 
   3  10  15       32.56       15.61     33.24 o 
   4  10  15        0.87        6.13     19.58 o 
   5  10  15       59.69       27.31     23.10 o 
   6  10  15       20.17       12.52     29.56 o 
  -7  11  15       15.70        6.94     58.99 o 
  -6  11  15        4.97      -39.99     39.99 o 
  -5  11  15       67.74       95.70     54.53 o 
  -4  11  15       80.25      106.24     36.15 o 
  -3  11  15       56.10       23.07     37.83 o 
  -2  11  15       21.04       91.68     34.72 o 
  -1  11  15       43.85      -22.56     37.36 o 
   0  11  15       50.81       -0.21     22.20 o 
   1  11  15       38.65       24.94     30.57 o 
   2  11  15        0.05      -19.13     19.79 o 
   3  11  15       21.64       31.52     22.67 o 
   4  11  15        2.95      -20.24     20.24 o 
   5  11  15       37.00       39.06     29.51 o 
  -5  12  15       51.10       43.48     36.41 o 
  -4  12  15        1.65       14.86     28.71 o 
  -3  12  15       23.32       55.29     25.74 o 
  -2  12  15        1.09       10.78     22.04 o 
  -1  12  15       58.60      -19.15     22.18 o 
   0  12  15       34.07       29.83     43.54 o 
   1  12  15       51.25       44.33     31.94 o 
   2  12  15        4.48       53.43     41.84 o 
   3  12  15       50.53       51.44     27.86 o 
   4  12  15       21.23       41.51     33.33 o 
  -4  13  15       34.88      -29.92     29.92 o 
  -3  13  15        1.22        4.40     30.89 o 
  -2  13  15      143.47       29.24     27.10 o 
  -1  13  15        5.96      -18.21     45.41 o 
   0  13  15        8.92      -48.64     48.64 o 
   1  13  15       13.96        5.32     32.07 o 
   2  13  15        2.40       36.46     26.14 o 
 -10   0  16        0.59       27.63     34.33 o 
  -9   0  16       12.31       -2.45     35.03 o 
  -8   0  16        6.33        2.76     19.67 o 
  -7   0  16      214.89      181.31     36.58 o 
  -6   0  16        5.63        1.75     27.42 o 
  -5   0  16      253.42      331.84     54.32 o 
  -4   0  16       54.82       57.39     27.35 o 
  -3   0  16      744.65      757.61     63.01 o 
  -2   0  16       69.03      133.01     32.72 o 
  -1   0  16      219.00      189.03     54.32 o 
   0   0  16       94.91       93.23     21.10 o 
   1   0  16     2678.53     2523.39    100.11 o 
   2   0  16       84.17       81.16     26.62 o 
   3   0  16     1366.21     1321.66    147.26 o 
   4   0  16      286.81      358.25     42.15 o 
   5   0  16      390.75      335.51     80.96 o 
   6   0  16      125.93      137.44     63.65 o 
   7   0  16       71.14      121.47     59.92 o 
   8   0  16        0.00      -27.51     39.17 o 
 -10   1  16       15.12      -10.69     26.61 o 
  -9   1  16      108.93       87.35    103.58 o 
  -8   1  16      340.10      316.40     34.78 o 
  -7   1  16      475.50      551.19     52.43 o 
  -6   1  16      381.71      397.45     37.57 o 
  -5   1  16       14.29       14.52     12.95 o 
  -4   1  16        5.74       -2.33     13.17 o 
  -3   1  16        8.92       -3.45     13.19 o 
  -2   1  16      129.37      129.00     23.30 o 
  -1   1  16      154.88      160.40     38.67 o 
   0   1  16       28.65       60.21     15.71 o 
   1   1  16       50.01       35.51     20.37 o 
   2   1  16      100.69      137.73     26.97 o 
   3   1  16      222.27      216.67     34.06 o 
   4   1  16       16.19       23.21     15.91 o 
   5   1  16      299.51      302.17     41.65 o 
   6   1  16       51.42       69.36     32.41 o 
   7   1  16       14.24      -31.01     31.01 o 
   8   1  16        9.21       14.56     28.41 o 
 -10   2  16        1.74       10.33     29.88 o 
  -9   2  16        2.60       15.00     35.58 o 
  -8   2  16        7.14      -14.62     14.62 o 
  -7   2  16       30.36       64.75     19.42 o 
  -6   2  16       45.52       51.22     17.64 o 
  -5   2  16       68.14       61.10     21.51 o 
  -4   2  16      282.64      234.27     27.24 o 
  -3   2  16       48.73       37.61     13.67 o 
  -2   2  16       12.99       -3.58     13.39 o 
  -1   2  16       97.74       61.78     20.98 o 
   0   2  16        0.01       -8.21     10.62 o 
   1   2  16     1708.25     1779.66     71.76 o 
   2   2  16        1.95        9.89     15.86 o 
   3   2  16      219.68      256.75     37.05 o 
   4   2  16       58.05       81.32     21.52 o 
   5   2  16        0.00       38.97     22.80 o 
   6   2  16        0.80        1.11     29.38 o 
   7   2  16       25.72      -19.53     33.17 o 
   8   2  16       21.56       12.12     27.14 o 
 -10   3  16       98.82       32.03     36.78 o 
  -9   3  16       33.81       39.93     41.03 o 
  -8   3  16        3.76       -0.73     21.76 o 
  -7   3  16       29.26       22.40     24.90 o 
  -6   3  16        1.68      -15.74     15.74 o 
  -5   3  16      829.43      809.96     43.96 o 
  -4   3  16      500.07      571.12     37.76 o 
  -3   3  16        2.67        2.23     11.98 o 
  -2   3  16      335.16      292.59     32.68 o 
  -1   3  16        7.99       17.66     12.89 o 
   0   3  16      396.01      376.81     31.01 o 
   1   3  16       11.01       12.39     11.84 o 
   2   3  16      868.22      962.34     67.96 o 
   3   3  16      326.57      400.89     43.02 o 
   4   3  16      224.81      272.37     28.90 o 
   5   3  16       12.31       25.67     21.98 o 
   6   3  16       16.16       -0.81     25.47 o 
   7   3  16        5.19      -14.38     26.62 o 
   8   3  16       50.51      -12.18     42.67 o 
 -10   4  16        3.98      -39.11     39.11 o 
  -9   4  16        0.00      -15.72     24.45 o 
  -8   4  16       26.22       62.08     29.94 o 
  -7   4  16        3.00      -11.04     17.85 o 
  -6   4  16      118.19      147.68     28.56 o 
  -5   4  16      278.13      335.38     38.70 o 
  -4   4  16       57.96       43.61     16.61 o 
  -3   4  16       23.54       25.64     15.86 o 
  -2   4  16       14.56       14.45     13.74 o 
  -1   4  16      832.30      785.22     43.88 o 
   0   4  16     2391.76     2432.44     73.78 o 
   1   4  16      280.78      281.45     31.62 o 
   2   4  16       63.26       37.79     16.31 o 
   3   4  16       22.70       22.34     16.45 o 
   4   4  16       81.97       90.63     19.99 o 
   5   4  16      102.68      117.76     45.47 o 
   6   4  16        2.76      -23.34     23.34 o 
   7   4  16       50.35       40.86     31.48 o 
   8   4  16        1.15      -26.17     26.17 o 
 -10   5  16       11.64        6.58     54.70 o 
  -9   5  16        4.29       -5.02     23.96 o 
  -8   5  16        3.56       10.34     23.52 o 
  -7   5  16       55.39       73.28     25.10 o 
  -6   5  16        1.40       -3.31     16.84 o 
  -5   5  16      142.05      169.72     29.17 o 
  -4   5  16       63.77       49.84     22.48 o 
  -3   5  16      209.67      167.97     37.14 o 
  -2   5  16       71.40       55.35     34.63 o 
  -1   5  16       12.38        5.51     15.94 o 
   0   5  16        9.14       -5.91     14.98 o 
   1   5  16      356.70      355.64     42.66 o 
   2   5  16      250.71      248.39     36.35 o 
   3   5  16      307.73      351.43     53.34 o 
   4   5  16       79.08      107.84     30.01 o 
   5   5  16        5.47       -1.71     26.13 o 
   6   5  16       19.59      -23.01     28.33 o 
   7   5  16       22.76        8.65     23.87 o 
   8   5  16      125.72       35.32    130.30 o 
  -9   6  16       51.87       40.74     37.41 o 
  -8   6  16       30.79       37.22     24.57 o 
  -7   6  16        0.24       22.16     19.53 o 
  -6   6  16        0.02        8.76     17.07 o 
  -5   6  16      217.93      199.24     37.42 o 
  -4   6  16      117.91       58.03     23.88 o 
  -3   6  16      162.79      149.42     32.13 o 
  -2   6  16      344.61      344.90     42.92 o 
  -1   6  16      429.68      487.75     67.35 o 
   0   6  16      174.95      181.00     58.03 o 
   1   6  16        5.50       29.53     17.81 o 
   2   6  16       99.31       99.09     26.45 o 
   3   6  16        0.61        0.73     19.12 o 
   4   6  16       69.93       73.34     28.07 o 
   5   6  16      165.67      204.91     38.73 o 
   6   6  16        7.96       18.59     30.21 o 
   7   6  16       18.72      -28.76     33.22 o 
  -9   7  16        0.35       25.42     28.63 o 
  -8   7  16        1.17      -18.97     22.55 o 
  -7   7  16       72.40      105.40     31.82 o 
  -6   7  16       25.18        8.10     45.74 o 
  -5   7  16       41.83       34.73     24.07 o 
  -4   7  16      338.83      413.26     51.16 o 
  -3   7  16       12.47      -16.02     16.02 o 
  -2   7  16       22.74       34.61     35.50 o 
  -1   7  16      439.47      421.69     65.70 o 
   0   7  16       40.89       39.02     32.61 o 
   1   7  16       83.02       51.73     24.27 o 
   2   7  16        1.73      -17.49     17.49 o 
   3   7  16       12.02       17.13     20.73 o 
   4   7  16      188.98      235.14     42.01 o 
   5   7  16       34.75       71.06     26.14 o 
   6   7  16       31.67        4.37     24.33 o 
   7   7  16        3.86       49.13     31.69 o 
  -8   8  16        4.71       13.88     24.35 o 
  -7   8  16       70.94      121.62     42.96 o 
  -6   8  16       28.09       60.93     29.81 o 
  -5   8  16      468.20      619.21     59.72 o 
  -4   8  16        5.90      -12.91     25.12 o 
  -3   8  16       30.96       24.96     28.27 o 
  -2   8  16        4.40      -22.64     22.64 o 
  -1   8  16       10.78       -7.92     35.73 o 
   0   8  16       24.51       46.08     30.30 o 
   1   8  16       49.36       67.67     25.35 o 
   2   8  16        0.02       23.15     20.70 o 
   3   8  16        1.21        5.03     20.67 o 
   4   8  16        4.24       27.43     29.02 o 
   5   8  16       33.00        4.12     21.66 o 
   6   8  16       42.09       52.58     34.23 o 
  -8   9  16       11.10       33.83     38.83 o 
  -7   9  16        1.02       31.15     38.27 o 
  -6   9  16        1.03       19.99     25.71 o 
  -5   9  16      140.12      202.53     59.57 o 
  -4   9  16      131.86      133.05     42.05 o 
  -3   9  16       40.66       77.79     31.29 o 
  -2   9  16       17.86       63.64     28.39 o 
  -1   9  16       57.02       29.44     26.37 o 
   0   9  16        1.85        7.31     29.73 o 
   1   9  16      145.71       79.97     42.93 o 
   2   9  16       13.27      -15.39     19.81 o 
   3   9  16        8.55       45.20     22.31 o 
   4   9  16        9.03      -30.49     45.97 o 
   5   9  16        5.07       15.55     22.55 o 
   6   9  16       50.79       41.50     29.29 o 
  -7  10  16        3.15        7.29     56.19 o 
  -6  10  16       13.14       36.93     33.90 o 
  -5  10  16       30.94       33.83     29.40 o 
  -4  10  16      116.11      159.23     46.28 o 
  -3  10  16        2.09       -2.35     22.74 o 
  -2  10  16        0.66      -19.36     19.36 o 
  -1  10  16       40.93       -0.16     22.53 o 
   0  10  16       80.45      123.29     39.87 o 
   1  10  16       35.55       42.34     37.13 o 
   2  10  16        3.22       15.71     31.78 o 
   3  10  16        0.07       -1.90     21.92 o 
   4  10  16        0.07        5.47     20.02 o 
   5  10  16       45.40       -1.09     40.96 o 
  -6  11  16        3.94       20.44     33.08 o 
  -5  11  16        0.06       -0.29     27.90 o 
  -4  11  16       19.93       58.64     44.24 o 
  -3  11  16      166.58      124.72     58.67 o 
  -2  11  16       28.24       19.60     25.32 o 
  -1  11  16        1.10       33.02     39.23 o 
   0  11  16       73.39       34.63     35.58 o 
   1  11  16       14.35      -11.34     23.72 o 
   2  11  16       78.63      120.90     33.45 o 
   3  11  16       10.25       37.21     28.44 o 
   4  11  16        0.02        9.13     23.25 o 
  -5  12  16        9.25        1.12     32.62 o 
  -4  12  16        0.87        7.51     29.18 o 
  -3  12  16        6.94      -23.24     24.09 o 
  -2  12  16       61.40       42.46     28.47 o 
  -1  12  16        8.62       24.58     24.80 o 
   0  12  16       29.60      -19.65     27.10 o 
   1  12  16       15.72       32.92     39.69 o 
   2  12  16        7.15       -5.94     24.65 o 
   3  12  16       20.41       40.29     29.43 o 
  -3  13  16       37.22       22.02     39.52 o 
  -2  13  16       13.68       -4.13     86.73 o 
  -1  13  16        3.40       12.96     72.25 o 
   0  13  16        9.59      -24.86     79.30 o 
   1  13  16       75.43      139.65     50.41 o 
 -10   1  17        0.13       -4.50     29.25 o 
  -9   1  17       75.45        1.17     23.69 o 
  -8   1  17      132.27      141.13     24.33 o 
  -7   1  17       30.65       24.13     17.81 o 
  -6   1  17      407.53      486.90     40.09 o 
  -5   1  17       11.90       19.70     14.46 o 
  -4   1  17      246.49      320.65     49.04 o 
  -3   1  17      233.05      251.30     36.60 o 
  -2   1  17       31.15        3.74     15.17 o 
  -1   1  17      160.66      148.81     43.57 o 
   0   1  17     1004.97     1113.33     80.35 o 
   1   1  17      362.49      333.95     37.92 o 
   2   1  17      460.33      459.11     43.61 o 
   3   1  17     1085.94      952.29     61.00 o 
   4   1  17      145.01      138.12     25.18 o 
   5   1  17       57.67       69.85     48.99 o 
   6   1  17        4.38      -17.71     20.92 o 
   7   1  17        5.87       13.71     41.38 o 
   8   1  17        6.38       21.93     30.33 o 
 -10   2  17       29.98      -25.18     45.41 o 
  -9   2  17       22.88       67.17     28.55 o 
  -8   2  17       10.70       27.58     19.16 o 
  -7   2  17        7.10       -4.59     16.39 o 
  -6   2  17       62.25       86.93     20.87 o 
  -5   2  17       10.07       13.23     13.57 o 
  -4   2  17        4.14       18.31     13.64 o 
  -3   2  17       59.98       71.02     17.08 o 
  -2   2  17      756.44      792.30     55.33 o 
  -1   2  17       56.04       79.79     33.07 o 
   0   2  17      894.21      955.21     85.42 o 
   1   2  17       18.29       14.28     16.25 o 
   2   2  17      704.02      672.78     48.43 o 
   3   2  17      180.50      213.93     35.08 o 
   4   2  17       38.77       60.17     24.02 o 
   5   2  17      177.00      138.36     32.76 o 
   6   2  17       43.43       -3.79     25.47 o 
   7   2  17        3.67      -29.67     29.67 o 
   8   2  17       12.29       22.74     32.01 o 
 -10   3  17       87.07       26.64     55.26 o 
  -9   3  17       51.41        0.56     31.97 o 
  -8   3  17        0.01       -6.48     23.25 o 
  -7   3  17       28.65       31.44     19.99 o 
  -6   3  17       75.72       63.07     22.94 o 
  -5   3  17      783.04      750.43     49.61 o 
  -4   3  17       98.72      122.43     22.25 o 
  -3   3  17       26.54       17.69     15.31 o 
  -2   3  17      145.80      117.21     24.04 o 
  -1   3  17       21.43       23.09     15.05 o 
   0   3  17      265.16      260.77     38.40 o 
   1   3  17     1321.77     1361.05     56.41 o 
   2   3  17        2.00       -7.23     12.66 o 
   3   3  17        0.13        0.93     14.16 o 
   4   3  17       64.25       57.70     17.65 o 
   5   3  17       23.16       89.42     30.04 o 
   6   3  17        1.97        8.95     30.07 o 
   7   3  17      245.37      370.37     60.66 o 
   8   3  17       25.37        3.50     42.20 o 
  -9   4  17        8.37       -8.74     21.95 o 
  -8   4  17        1.65       -1.04     21.83 o 
  -7   4  17        4.16       14.27     19.23 o 
  -6   4  17       67.02       52.36     20.90 o 
  -5   4  17       19.06      -12.48     16.57 o 
  -4   4  17        2.05       -1.24     12.76 o 
  -3   4  17      106.87       76.53     20.23 o 
  -2   4  17        0.00       23.61     14.21 o 
  -1   4  17        0.30       -5.32     12.65 o 
   0   4  17       23.27       14.65     18.70 o 
   1   4  17       88.83      128.20     22.63 o 
   2   4  17      250.74      250.47     32.15 o 
   3   4  17      499.76      498.26     43.22 o 
   4   4  17        0.87        6.07     20.03 o 
   5   4  17        0.85        1.18     23.38 o 
   6   4  17       55.59       73.86     61.93 o 
   7   4  17       19.60        1.43     28.22 o 
  -9   5  17        0.01      -24.81     24.81 o 
  -8   5  17        4.12       15.75     21.65 o 
  -7   5  17        2.90      -13.95     16.76 o 
  -6   5  17       10.87       14.35     19.70 o 
  -5   5  17       53.56       62.41     21.26 o 
  -4   5  17       51.75       67.16     22.86 o 
  -3   5  17       14.33       31.56     20.77 o 
  -2   5  17       82.81      106.64     25.99 o 
  -1   5  17      565.08      580.47     55.41 o 
   0   5  17      956.48      885.40     60.45 o 
   1   5  17       28.16       32.61     18.17 o 
   2   5  17      539.42      535.17     48.25 o 
   3   5  17       18.71       14.01     19.65 o 
   4   5  17       15.73       23.30     20.36 o 
   5   5  17       41.77       68.00     26.99 o 
   6   5  17       62.17       71.06     37.29 o 
   7   5  17       68.09      143.91     47.27 o 
  -9   6  17       24.15      -26.30     26.30 o 
  -8   6  17       11.95      -13.88     21.67 o 
  -7   6  17        2.72        3.10     17.65 o 
  -6   6  17       56.37       92.52     25.81 o 
  -5   6  17       36.21       36.89     26.12 o 
  -4   6  17        3.88       -5.25     19.72 o 
  -3   6  17        6.58       14.77     16.85 o 
  -2   6  17      595.39      751.68     71.55 o 
  -1   6  17      539.25      537.59     95.65 o 
   0   6  17      318.82      328.24     56.34 o 
   1   6  17      158.71      154.19     31.15 o 
   2   6  17      213.50      263.87     39.34 o 
   3   6  17        1.38      -24.28     29.37 o 
   4   6  17      330.95      316.78     45.81 o 
   5   6  17        0.22      -21.56     22.72 o 
   6   6  17        0.00      -10.96     25.46 o 
   7   6  17        0.29       20.98     31.42 o 
  -8   7  17       12.11       -9.46     24.35 o 
  -7   7  17      127.84      115.53     38.66 o 
  -6   7  17       53.11       78.85     32.51 o 
  -5   7  17       85.05       99.82     29.23 o 
  -4   7  17        7.97      -18.19     20.03 o 
  -3   7  17       88.64       87.79     33.37 o 
  -2   7  17       35.51       42.98     26.75 o 
  -1   7  17        2.52        3.60     23.31 o 
   0   7  17      171.95      178.83     45.61 o 
   1   7  17        4.31        2.57     22.41 o 
   2   7  17        4.39        0.28     20.24 o 
   3   7  17       13.91       27.70     21.16 o 
   4   7  17       68.51       73.38     29.19 o 
   5   7  17       32.32        9.00     28.27 o 
   6   7  17        0.15       38.74     46.48 o 
  -8   8  17        0.99      -29.22     29.22 o 
  -7   8  17        7.25       18.15     34.47 o 
  -6   8  17       75.85      124.39     33.78 o 
  -5   8  17        1.29      -10.32     21.87 o 
  -4   8  17      146.31      149.20     45.87 o 
  -3   8  17      191.34      214.93     53.18 o 
  -2   8  17       94.47      104.36     39.03 o 
  -1   8  17        8.43       29.09     26.53 o 
   0   8  17        5.69      -22.20     44.97 o 
   1   8  17       94.65      100.60     49.66 o 
   2   8  17        9.10       33.83     23.35 o 
   3   8  17       35.29       44.16     24.06 o 
   4   8  17        0.32      -29.00     33.62 o 
   5   8  17       19.09       69.86     23.64 o 
   6   8  17        5.01       29.68     30.13 o 
  -7   9  17       34.08        2.45     77.35 o 
  -6   9  17       54.98       53.61     34.33 o 
  -5   9  17       37.77       48.77     30.93 o 
  -4   9  17      126.81      139.72     47.41 o 
  -3   9  17       24.75       10.38     69.54 o 
  -2   9  17        4.20       13.64     26.58 o 
  -1   9  17       15.48       23.78     33.66 o 
   0   9  17        0.07        4.86     31.01 o 
   1   9  17       10.95       83.62     31.51 o 
   2   9  17       39.36       42.33     25.83 o 
   3   9  17        2.22       41.85     21.56 o 
   4   9  17       19.22       20.65     28.48 o 
   5   9  17        4.19       21.53     22.25 o 
  -7  10  17        2.62      -11.13     55.32 o 
  -6  10  17      155.46      107.41     45.85 o 
  -5  10  17        9.90       72.52     39.49 o 
  -4  10  17        0.00        0.30     29.10 o 
  -3  10  17        2.84       -6.21     26.14 o 
  -2  10  17       27.95       31.86     38.09 o 
  -1  10  17       11.75       -4.05     25.33 o 
   0  10  17       14.66      -24.13     24.13 o 
   1  10  17        3.61        5.64     23.80 o 
   2  10  17        5.83      -21.39     21.39 o 
   3  10  17        7.51       43.18     24.99 o 
   4  10  17        2.15      -16.64     22.28 o 
   5  10  17        0.79       -8.57     43.07 o 
  -6  11  17      115.39      196.69     64.35 o 
  -5  11  17        0.61      -35.73     35.73 o 
  -4  11  17        7.43      -32.85     32.85 o 
  -3  11  17        5.10      -24.89     24.89 o 
  -2  11  17       43.60       32.38     31.85 o 
  -1  11  17        7.20        3.26     23.21 o 
   0  11  17        0.08      -16.28     33.25 o 
   1  11  17        3.55        5.74     35.61 o 
   2  11  17        2.61      -27.06     27.06 o 
   3  11  17        1.26       50.85     24.29 o 
   4  11  17        2.61       24.56     30.44 o 
  -4  12  17        4.34       60.31     34.26 o 
  -3  12  17        0.25       -6.89     41.36 o 
  -2  12  17        5.46      -24.23     24.23 o 
  -1  12  17       30.76      -23.35     37.28 o 
   0  12  17        3.08      -24.00     24.00 o 
   1  12  17        1.50      -28.11     28.11 o 
   2  12  17        0.29       -9.27     23.52 o 
 -10   0  18       37.29       21.62     41.44 o 
  -9   0  18        2.93      -29.61     33.34 o 
  -8   0  18      140.12      164.04     37.27 o 
  -7   0  18      189.85      267.67     40.14 o 
  -6   0  18       38.10       30.12     29.23 o 
  -5   0  18      360.16      398.14     61.37 o 
  -4   0  18     1000.65      990.69     80.15 o 
  -3   0  18      129.24      153.65     77.64 o 
  -2   0  18      210.11      218.46     67.44 o 
  -1   0  18     2573.91     2321.32    170.67 o 
   0   0  18     1587.69     1665.35    142.40 o 
   1   0  18     1071.49     1220.84    122.23 o 
   2   0  18       39.46       35.55     24.53 o 
   3   0  18       53.18       84.25     40.42 o 
   4   0  18       48.31       66.47     37.77 o 
   5   0  18        8.77       32.17     45.70 o 
   6   0  18        9.54       24.89     44.30 o 
   7   0  18       12.92      -28.15     28.15 o 
 -10   1  18        9.08        0.44     71.23 o 
  -9   1  18        3.39       12.96     59.42 o 
  -8   1  18        3.73        1.35     15.44 o 
  -7   1  18      167.23      160.97     28.79 o 
  -6   1  18       12.04      -10.43     14.27 o 
  -5   1  18       11.35        5.20     13.66 o 
  -4   1  18       49.10       58.93     24.51 o 
  -3   1  18      179.94      182.38     28.67 o 
  -2   1  18      195.59      269.98     39.45 o 
  -1   1  18      142.67      114.84     34.41 o 
   0   1  18      111.80      181.43     42.64 o 
   1   1  18        7.51       -9.03     20.54 o 
   2   1  18       21.42       31.39     19.28 o 
   3   1  18       31.98       30.68     20.43 o 
   4   1  18        7.35       24.74     19.17 o 
   5   1  18       53.75       46.13     34.59 o 
   6   1  18        7.52       23.82     33.27 o 
   7   1  18        3.08      -21.51     43.80 o 
 -10   2  18        9.18      -10.78     30.91 o 
  -9   2  18      185.22       75.41    129.95 o 
  -8   2  18      148.45       92.16     31.03 o 
  -7   2  18       80.03       59.22     28.97 o 
  -6   2  18       56.78       75.24     20.92 o 
  -5   2  18       90.71       64.04     18.71 o 
  -4   2  18       23.99        4.37     13.01 o 
  -3   2  18      487.23      448.86     36.50 o 
  -2   2  18       31.85       23.80     18.40 o 
  -1   2  18     1092.97     1318.97    143.85 o 
   0   2  18       30.39       30.69     26.54 o 
   1   2  18      735.12      723.58     70.58 o 
   2   2  18        1.28       -7.35     14.69 o 
   3   2  18       97.95      136.54     30.84 o 
   4   2  18      112.17       93.01     29.26 o 
   5   2  18       15.70       10.54     43.69 o 
   6   2  18        8.99       35.44     46.05 o 
   7   2  18        1.62       -1.70     28.57 o 
  -9   3  18       33.93        5.25     27.71 o 
  -8   3  18        1.15      -19.15     19.15 o 
  -7   3  18       61.37       42.56     21.42 o 
  -6   3  18        5.93       11.16     16.83 o 
  -5   3  18       53.96       79.78     19.67 o 
  -4   3  18        6.04        6.92     12.93 o 
  -3   3  18        0.42       17.86     14.98 o 
  -2   3  18      353.42      347.66     37.26 o 
  -1   3  18       11.83       18.38     16.93 o 
   0   3  18       72.81       45.86     21.98 o 
   1   3  18        0.23        0.13     14.98 o 
   2   3  18        6.65        5.33     15.02 o 
   3   3  18      111.74       78.42     22.04 o 
   4   3  18       29.76       38.06     24.36 o 
   5   3  18        2.98        7.19     25.31 o 
   6   3  18       20.07       19.90     27.48 o 
   7   3  18       53.96      182.44     66.56 o 
  -9   4  18        2.84       -3.67     24.38 o 
  -8   4  18        1.19       -0.34     21.58 o 
  -7   4  18       11.88       17.38     19.83 o 
  -6   4  18       68.12       96.68     25.57 o 
  -5   4  18       39.78       41.91     20.35 o 
  -4   4  18       16.51       30.76     18.29 o 
  -3   4  18      146.56      126.83     23.76 o 
  -2   4  18      228.03      258.09     33.23 o 
  -1   4  18        1.56      -12.83     12.83 o 
   0   4  18      375.39      359.12     45.74 o 
   1   4  18       81.84       82.14     24.72 o 
   2   4  18      250.87      191.06     29.17 o 
   3   4  18       73.07       91.87     24.94 o 
   4   4  18        0.74      -13.93     20.82 o 
   5   4  18        0.76      -14.75     21.07 o 
   6   4  18       72.71      143.24     62.66 o 
   7   4  18        2.55       22.00     30.78 o 
  -9   5  18        0.27      -20.88     25.01 o 
  -8   5  18       76.89       66.78     50.91 o 
  -7   5  18       31.13       13.47     19.97 o 
  -6   5  18       81.26      106.36     26.26 o 
  -5   5  18       25.33       23.18     20.39 o 
  -4   5  18       26.70       39.81     24.11 o 
  -3   5  18       36.19       26.55     18.74 o 
  -2   5  18       62.32       76.59     24.11 o 
  -1   5  18      532.92      553.36     54.19 o 
   0   5  18      455.67      488.75     49.85 o 
   1   5  18       94.38       81.18     24.61 o 
   2   5  18       29.78       46.29     29.54 o 
   3   5  18       33.91       45.70     24.26 o 
   4   5  18       36.98        8.35     22.53 o 
   5   5  18        6.61       15.73     24.52 o 
   6   5  18       29.30       57.76     36.53 o 
   7   5  18       22.11       27.76     36.70 o 
  -9   6  18        0.19       12.45     29.21 o 
  -8   6  18        4.08      -23.62     23.62 o 
  -7   6  18       64.02       73.74     39.77 o 
  -6   6  18       55.79       42.98     25.08 o 
  -5   6  18        0.72       19.30     21.13 o 
  -4   6  18        3.09       -0.58     20.59 o 
  -3   6  18       44.66       55.67     23.58 o 
  -2   6  18        0.17       18.46     23.73 o 
  -1   6  18        0.23       10.89     54.12 o 
   0   6  18       12.08       -5.52     22.57 o 
   1   6  18       95.29       87.70     59.51 o 
   2   6  18        7.93       22.80     21.08 o 
   3   6  18       14.09       -9.45     20.60 o 
   4   6  18        2.85      -11.39     21.19 o 
   5   6  18       14.23       29.39     25.01 o 
   6   6  18       38.01       85.51     33.51 o 
  -8   7  18        1.13       -2.08     24.85 o 
  -7   7  18       63.05       54.12     30.95 o 
  -6   7  18       68.76       78.90     30.49 o 
  -5   7  18        4.15       -4.77     21.63 o 
  -4   7  18       22.99       39.82     31.21 o 
  -3   7  18      373.45      384.34     66.20 o 
  -2   7  18      543.43      596.25     73.82 o 
  -1   7  18      209.34      155.88     42.83 o 
   0   7  18        0.79      -12.98     41.33 o 
   1   7  18        7.10      -19.84     20.46 o 
   2   7  18       19.28       82.72     32.35 o 
   3   7  18       28.87       45.90     25.83 o 
   4   7  18       52.94       90.76     26.59 o 
   5   7  18       22.08       22.96     21.98 o 
   6   7  18        0.14       12.77     31.28 o 
  -8   8  18       26.20       -6.93     37.80 o 
  -7   8  18       91.07      168.92     45.28 o 
  -6   8  18      125.66      189.92     39.05 o 
  -5   8  18       46.84       17.45     27.39 o 
  -4   8  18       27.31       20.19     27.72 o 
  -3   8  18       96.03      193.31     44.46 o 
  -2   8  18       39.08       92.50     29.70 o 
  -1   8  18      148.30      174.08     75.89 o 
   0   8  18       92.29       59.87     32.63 o 
   1   8  18       19.46       48.45     29.65 o 
   2   8  18        1.64      -11.10     51.24 o 
   3   8  18      105.30      138.54     46.45 o 
   4   8  18       24.54      -21.06     21.06 o 
   5   8  18       75.18      143.83     52.67 o 
  -7   9  18        4.52       53.04     64.12 o 
  -6   9  18       82.95        2.54     29.76 o 
  -5   9  18        0.76       22.50     39.93 o 
  -4   9  18      253.36      330.37    109.84 o 
  -3   9  18      102.74       68.13     56.57 o 
  -2   9  18        5.21        8.98     22.19 o 
  -1   9  18        0.27       14.39     25.47 o 
   0   9  18       30.42       33.00     31.45 o 
   1   9  18       12.24      -17.05     25.54 o 
   2   9  18       38.27      112.61     36.19 o 
   3   9  18       52.18       37.92     21.24 o 
   4   9  18       25.52       42.27     37.96 o 
   5   9  18        3.10        4.98     25.76 o 
  -6  10  18        1.54      -30.23     30.23 o 
  -5  10  18       89.05      163.44     40.30 o 
  -4  10  18       99.95      172.57     67.18 o 
  -3  10  18        8.54       28.60     21.86 o 
  -2  10  18       12.10      -17.24     39.93 o 
  -1  10  18      114.99       23.17     23.65 o 
   0  10  18       12.50       17.51     63.85 o 
   1  10  18        0.54      -23.34     23.34 o 
   2  10  18        8.28       34.50     33.14 o 
   3  10  18       40.74       47.67     51.38 o 
   4  10  18        0.38      -13.53     25.05 o 
  -5  11  18      169.88      204.71     56.58 o 
  -4  11  18        0.00      -27.51     27.51 o 
  -3  11  18        3.50       46.69     26.13 o 
  -2  11  18        0.03       -5.60     35.91 o 
  -1  11  18       46.23       -1.18     23.02 o 
   0  11  18       13.25      -28.09     28.09 o 
   1  11  18      122.04      235.11     51.32 o 
   2  11  18        2.26      -28.13     28.13 o 
   3  11  18        1.60      -10.98     28.19 o 
  -3  12  18       44.34      -14.27     52.81 o 
  -2  12  18        5.50       20.09     27.61 o 
  -1  12  18       33.25      -27.59     27.59 o 
   0  12  18       15.05       -8.43     31.82 o 
   1  12  18        4.59       47.26     35.04 o 
  -9   1  19       33.22       71.43     34.00 o 
  -8   1  19       27.15        2.91     14.01 o 
  -7   1  19      162.86      198.81     33.21 o 
  -6   1  19        2.51        5.06     15.17 o 
  -5   1  19       41.16       50.13     18.06 o 
  -4   1  19       83.34       60.73     21.18 o 
  -3   1  19       85.94       72.62     20.37 o 
  -2   1  19      332.42      366.11     59.82 o 
  -1   1  19        0.66       13.40     22.90 o 
   0   1  19      163.02      252.13     64.55 o 
   1   1  19      798.90      767.27     71.82 o 
   2   1  19      229.39      200.46     45.82 o 
   3   1  19       61.42       48.70     29.79 o 
   4   1  19        0.80        0.37     16.07 o 
   5   1  19       26.52      -25.68     25.68 o 
   6   1  19        0.09       35.39     28.78 o 
   7   1  19       59.70      119.97     39.32 o 
  -9   2  19       71.21        8.57     47.68 o 
  -8   2  19        3.91      -13.49     15.38 o 
  -7   2  19       36.89       65.17     20.01 o 
  -6   2  19      176.61      198.58     29.94 o 
  -5   2  19      113.19      114.62     23.52 o 
  -4   2  19      201.06      205.04     28.24 o 
  -3   2  19      162.07      164.71     29.42 o 
  -2   2  19      220.03      201.15     42.60 o 
  -1   2  19      787.11      746.02     71.44 o 
   0   2  19      116.73      108.85     35.30 o 
   1   2  19        9.34      -14.75     22.18 o 
   2   2  19        5.74        8.04     22.13 o 
   3   2  19        2.77       -8.62     20.19 o 
   4   2  19        5.71       20.11     20.90 o 
   5   2  19        0.31       16.22     28.81 o 
   6   2  19        1.20      -35.67     35.67 o 
   7   2  19        7.12       30.06     32.65 o 
  -9   3  19        2.57        9.40     23.30 o 
  -8   3  19       23.21       14.08     20.77 o 
  -7   3  19       43.77       48.54     22.02 o 
  -6   3  19       26.74       -1.80     15.44 o 
  -5   3  19      195.62      197.97     29.18 o 
  -4   3  19        3.59        7.82     14.78 o 
  -3   3  19       15.55       36.66     19.56 o 
  -2   3  19      245.95      250.75     32.90 o 
  -1   3  19       87.08       99.06     26.96 o 
   0   3  19       20.43       48.73     20.44 o 
   1   3  19      357.22      324.68     44.56 o 
   2   3  19      135.47      133.45     29.67 o 
   3   3  19       46.83       20.49     18.20 o 
   4   3  19        4.46        0.87     20.09 o 
   5   3  19        0.93        2.97     29.49 o 
   6   3  19      208.31      251.28     69.60 o 
   7   3  19        3.70       71.11     53.57 o 
  -9   4  19        8.65        4.03     28.95 o 
  -8   4  19        9.53      -19.75     21.23 o 
  -7   4  19        0.48      -17.30     17.30 o 
  -6   4  19        0.67       28.55     20.21 o 
  -5   4  19       21.08       50.35     20.42 o 
  -4   4  19        1.12       -5.94     17.15 o 
  -3   4  19        9.17        4.52     19.58 o 
  -2   4  19       23.22       20.89     16.24 o 
  -1   4  19      118.89      127.65     30.84 o 
   0   4  19       77.20       50.99     22.81 o 
   1   4  19       14.30       13.68     19.70 o 
   2   4  19        1.40        9.41     18.96 o 
   3   4  19        0.15       15.03     17.46 o 
   4   4  19       12.92       51.85     25.52 o 
   5   4  19        7.61        3.36     23.26 o 
   6   4  19       29.04       65.52     40.60 o 
   7   4  19        0.05      -27.69     50.65 o 
  -8   5  19        0.43       -5.49     22.97 o 
  -7   5  19       58.25       41.77     31.18 o 
  -6   5  19       18.16       -5.79     21.23 o 
  -5   5  19       30.26       21.56     32.74 o 
  -4   5  19      122.50      137.05     38.37 o 
  -3   5  19      208.17      260.62     41.40 o 
  -2   5  19        0.93       24.26     19.26 o 
  -1   5  19      352.96      352.42     49.35 o 
   0   5  19      120.18       94.23     28.32 o 
   1   5  19      152.26      176.19     45.87 o 
   2   5  19        2.18       30.46     27.53 o 
   3   5  19        0.53        0.83     21.61 o 
   4   5  19       32.78       69.89     27.62 o 
   5   5  19       73.78      101.00     32.81 o 
   6   5  19        0.00       49.63     26.45 o 
  -8   6  19       28.55       38.55     27.04 o 
  -7   6  19       34.37       39.38     21.85 o 
  -6   6  19       47.56       83.42     28.69 o 
  -5   6  19        7.38       29.92     25.22 o 
  -4   6  19        1.69        1.16     20.26 o 
  -3   6  19        4.49       35.01     25.57 o 
  -2   6  19        0.73       -3.78     37.95 o 
  -1   6  19       39.33       14.53     26.95 o 
   0   6  19        1.22      -15.15     38.12 o 
   1   6  19       14.46       -7.20     23.87 o 
   2   6  19        0.00       10.06     23.35 o 
   3   6  19       38.11      -15.26     19.81 o 
   4   6  19        7.17        1.07     22.30 o 
   5   6  19        3.84      -38.90     38.90 o 
   6   6  19       50.54       54.01     48.64 o 
  -8   7  19        4.21      -30.70     30.70 o 
  -7   7  19       17.96      -19.58     23.89 o 
  -6   7  19        0.06        9.08     24.00 o 
  -5   7  19        0.53       23.42     25.83 o 
  -4   7  19       22.31       43.31     31.36 o 
  -3   7  19       57.94       34.50     24.41 o 
  -2   7  19      256.72      357.29     60.18 o 
  -1   7  19       17.79       21.48     23.11 o 
   0   7  19       99.97       85.28     34.28 o 
   1   7  19      166.18       97.98     37.34 o 
   2   7  19       22.16       23.41     28.17 o 
   3   7  19        1.25      -14.53     47.68 o 
   4   7  19       22.80       20.43     20.97 o 
   5   7  19        4.79      -26.28     26.28 o 
  -7   8  19        2.57      -12.66     34.33 o 
  -6   8  19       42.55       27.95     34.94 o 
  -5   8  19       31.50       22.93     49.22 o 
  -4   8  19       35.95       71.66     35.29 o 
  -3   8  19       14.64       33.99     51.03 o 
  -2   8  19        6.05       16.71     24.91 o 
  -1   8  19      180.33      168.23     43.43 o 
   0   8  19       47.04       28.80     27.60 o 
   1   8  19        5.94      -21.47     21.47 o 
   2   8  19       14.03       11.11     55.52 o 
   3   8  19       28.58       30.43     45.64 o 
   4   8  19        5.38      -20.15     35.21 o 
   5   8  19      109.05      113.43     72.38 o 
  -6   9  19       19.19      -10.45     44.68 o 
  -5   9  19      147.14      137.18     47.64 o 
  -4   9  19       55.92       76.79     35.29 o 
  -3   9  19       65.88       14.86     21.00 o 
  -2   9  19        6.60       49.60     50.39 o 
  -1   9  19       59.63       22.65     36.31 o 
   0   9  19        6.13       45.59     78.98 o 
   1   9  19        0.78       24.08     28.88 o 
   2   9  19       86.77      145.28     39.89 o 
   3   9  19       51.33       18.76     61.93 o 
   4   9  19       26.41       17.58     24.22 o 
  -5  10  19        0.68      -32.28     32.28 o 
  -4  10  19       15.87       30.52     31.60 o 
  -3  10  19        0.11      -20.91     20.91 o 
  -2  10  19       27.62       40.75     21.98 o 
  -1  10  19       51.65       44.47     22.34 o 
   0  10  19       48.88      117.97     33.63 o 
   1  10  19        0.29       57.50     30.56 o 
   2  10  19        0.49      -25.31     25.31 o 
   3  10  19        4.89      -28.52     31.21 o 
  -4  11  19        0.04       26.13     68.60 o 
  -3  11  19        0.19       -6.10     25.47 o 
  -2  11  19       16.24       24.79     27.91 o 
  -1  11  19        0.58      -25.08     25.08 o 
   0  11  19       16.69      -51.18     94.14 o 
   1  11  19       15.49       35.01     72.25 o 
   2  11  19        0.53       50.53     69.65 o 
  -9   0  20       11.32      -28.21     42.67 o 
  -8   0  20        5.12       35.83     24.58 o 
  -7   0  20      112.32      125.97     29.40 o 
  -6   0  20       63.17       60.59     25.71 o 
  -5   0  20       25.45       60.40     59.83 o 
  -4   0  20       70.17       28.61     60.68 o 
  -3   0  20       71.23      158.79     42.68 o 
  -2   0  20     1290.85     1267.70    132.72 o 
  -1   0  20      844.87      857.59    111.39 o 
   0   0  20      118.28       80.67     43.66 o 
   1   0  20       93.68      134.70     56.54 o 
   2   0  20       49.96       57.47     39.29 o 
   3   0  20       50.60      122.59     39.53 o 
   4   0  20       79.69      122.22     80.82 o 
   5   0  20       25.72       38.53     50.65 o 
   6   0  20       37.46       70.99     45.81 o 
   7   0  20      109.82      123.75     71.69 o 
  -9   1  20        0.00       -3.66     29.84 o 
  -8   1  20        0.09      -15.82     15.82 o 
  -7   1  20        0.52       -2.15     13.51 o 
  -6   1  20        7.82      -13.80     13.80 o 
  -5   1  20       15.17       24.12     18.55 o 
  -4   1  20       36.91        3.03     17.04 o 
  -3   1  20       10.77       20.62     20.88 o 
  -2   1  20       16.60       40.05     27.41 o 
  -1   1  20        3.51       16.16     29.70 o 
   0   1  20       59.27       37.15     64.32 o 
   1   1  20       81.07       61.48     32.47 o 
   2   1  20       30.26       38.56     29.52 o 
   3   1  20       15.78       28.45     19.96 o 
   4   1  20        0.38        5.26     20.19 o 
   5   1  20        2.35       -9.23     53.83 o 
   6   1  20        3.88       24.81     27.19 o 
  -9   2  20        0.28       23.54     33.05 o 
  -8   2  20       18.68       -1.63     18.24 o 
  -7   2  20       21.10       17.77     17.68 o 
  -6   2  20       23.08       29.98     16.33 o 
  -5   2  20      112.30       94.78     26.99 o 
  -4   2  20        2.90       -9.64     15.11 o 
  -3   2  20      337.53      342.85     45.27 o 
  -2   2  20        1.11      -24.83     24.83 o 
  -1   2  20       41.28       24.22     26.57 o 
   0   2  20      210.71      209.58     47.62 o 
   1   2  20        5.91      -11.70     23.02 o 
   2   2  20      109.79      171.37     46.16 o 
   3   2  20        4.77       -9.91     36.31 o 
   4   2  20       17.30       27.64     24.53 o 
   5   2  20       19.62       80.26     52.05 o 
   6   2  20       23.73       10.02     65.78 o 
  -9   3  20        1.54       -4.77     25.80 o 
  -8   3  20        8.50        5.81     26.22 o 
  -7   3  20       46.11       62.86     23.20 o 
  -6   3  20       36.10       39.31     17.03 o 
  -5   3  20       10.24       25.06     15.52 o 
  -4   3  20       72.06       71.31     25.69 o 
  -3   3  20       13.06       14.86     18.93 o 
  -2   3  20      108.12      124.57     26.22 o 
  -1   3  20        3.39       -7.91     18.10 o 
   0   3  20       60.71       30.78     20.87 o 
   1   3  20        5.21       -1.63     20.25 o 
   2   3  20        4.68       -4.79     19.30 o 
   3   3  20        6.42        6.95     23.00 o 
   4   3  20        1.25        6.97     24.55 o 
   5   3  20        3.18       11.56     30.59 o 
   6   3  20       38.12      -20.87     34.22 o 
  -8   4  20       54.05       82.63     32.24 o 
  -7   4  20        0.39       -2.39     19.41 o 
  -6   4  20        3.53        5.04     19.14 o 
  -5   4  20       83.89       41.95     19.98 o 
  -4   4  20       84.72      102.16     24.65 o 
  -3   4  20      118.32      102.48     25.19 o 
  -2   4  20       11.35        2.09     19.38 o 
  -1   4  20        9.17        6.10     26.93 o 
   0   4  20       49.00       60.41     47.35 o 
   1   4  20        3.94       17.07     21.04 o 
   2   4  20       35.20        3.76     37.03 o 
   3   4  20       49.88       72.22     28.80 o 
   4   4  20       37.77       48.57     27.34 o 
   5   4  20      115.10      157.55     46.14 o 
   6   4  20       19.88        7.51     62.86 o 
  -8   5  20        3.31      -23.99     23.99 o 
  -7   5  20      153.71      145.62     50.18 o 
  -6   5  20       13.43       -4.14     19.64 o 
  -5   5  20      186.99      153.28     41.16 o 
  -4   5  20        6.96        1.52     20.21 o 
  -3   5  20       84.86      134.38     29.93 o 
  -2   5  20       74.34       86.77     34.92 o 
  -1   5  20      154.69      157.36     33.17 o 
   0   5  20       16.44       29.83     23.93 o 
   1   5  20        1.43       15.13     21.67 o 
   2   5  20       28.82       35.43     30.13 o 
   3   5  20       14.87       38.16     35.82 o 
   4   5  20       79.72      144.42     38.17 o 
   5   5  20      109.34      160.38     91.63 o 
   6   5  20        0.37        4.95     33.86 o 
  -8   6  20       79.44       30.25     31.30 o 
  -7   6  20       41.33       50.94     23.22 o 
  -6   6  20       23.50       43.73     22.38 o 
  -5   6  20       23.03       16.58     23.07 o 
  -4   6  20       15.06       28.84     35.09 o 
  -3   6  20        0.95        2.91     28.91 o 
  -2   6  20       38.96       78.33     29.89 o 
  -1   6  20        6.63       16.28     22.98 o 
   0   6  20       32.66       44.09     28.95 o 
   1   6  20        8.89       11.85     28.97 o 
   2   6  20        1.12      -16.27     25.33 o 
   3   6  20        3.80       -2.29     28.47 o 
   4   6  20       23.83       30.11     32.11 o 
   5   6  20        0.21       -8.35     26.84 o 
  -7   7  20        0.60       52.26     27.54 o 
  -6   7  20        9.69      -15.30     26.78 o 
  -5   7  20       53.90      109.60     51.47 o 
  -4   7  20        2.03        2.17     24.27 o 
  -3   7  20      365.24      447.19    105.73 o 
  -2   7  20       69.54       75.87     34.96 o 
  -1   7  20        0.93       32.59     25.97 o 
   0   7  20       58.98      140.92     37.81 o 
   1   7  20       20.80        5.95     33.49 o 
   2   7  20        0.38       44.40     27.51 o 
   3   7  20       14.11       81.14     56.54 o 
   4   7  20        1.44      -25.10     27.47 o 
   5   7  20       14.13        0.21     25.59 o 
  -6   8  20        0.08      -10.81     27.99 o 
  -5   8  20        0.73        4.99     25.88 o 
  -4   8  20        0.14       13.70     25.85 o 
  -3   8  20       37.43       -7.15     21.59 o 
  -2   8  20       25.47       14.37     27.57 o 
  -1   8  20        6.37      -16.74     22.80 o 
   0   8  20        5.76      -20.26     25.41 o 
   1   8  20       30.08       34.50     30.54 o 
   2   8  20        9.40       17.11     29.71 o 
   3   8  20       19.90       45.29     37.83 o 
   4   8  20       19.72      -23.40    109.35 o 
  -6   9  20        0.62       34.10     39.22 o 
  -5   9  20       88.12      185.52     55.31 o 
  -4   9  20       41.58       30.24     28.56 o 
  -3   9  20       47.97       50.82     26.92 o 
  -2   9  20        7.58      -14.60     43.10 o 
  -1   9  20       36.91      -13.09     20.83 o 
   0   9  20        3.70       10.22     28.26 o 
   1   9  20        1.81       67.43     40.25 o 
   2   9  20       10.55       34.27     49.40 o 
   3   9  20        3.94        3.47     27.93 o 
  -5  10  20        0.17      -44.47     44.47 o 
  -4  10  20       19.91       55.26     34.77 o 
  -3  10  20       91.17       54.87     34.83 o 
  -2  10  20        1.43      -14.94     25.47 o 
  -1  10  20        0.90      -23.99     34.83 o 
   0  10  20        1.14      -20.47     28.02 o 
   1  10  20       33.63      -12.16     30.28 o 
   2  10  20       13.50       33.95     32.27 o 
  -3  11  20       22.08      -28.96     28.96 o 
  -2  11  20        9.06        3.87     45.09 o 
  -1  11  20       59.77       -3.74     57.71 o 
   0  11  20       17.72       20.89     33.66 o 
  -8   1  21       27.20       54.95     18.85 o 
  -7   1  21       29.32       41.40     16.85 o 
  -6   1  21        0.22      -18.30     18.48 o 
  -5   1  21        3.42        1.78     13.50 o 
  -4   1  21        2.63       -7.94     20.20 o 
  -3   1  21       23.21       23.29     19.94 o 
  -2   1  21      195.70      224.36     52.62 o 
  -1   1  21      588.40      517.95     76.18 o 
   0   1  21      183.67      195.31     51.06 o 
   1   1  21        7.09       32.72     28.64 o 
   2   1  21      116.20      161.68     44.99 o 
   3   1  21       10.02       14.35     31.32 o 
   4   1  21        7.53       30.91     28.92 o 
   5   1  21       40.49       46.25     52.81 o 
   6   1  21       50.18       22.07     34.24 o 
  -8   2  21        0.03        3.95     18.98 o 
  -7   2  21        5.83       -8.09     23.17 o 
  -6   2  21        0.74        1.16     16.51 o 
  -5   2  21        0.30      -11.17     13.68 o 
  -4   2  21       53.83       11.68     20.70 o 
  -3   2  21      797.93      815.59     76.90 o 
  -2   2  21      306.38      247.23     42.13 o 
  -1   2  21       94.70       76.88     53.57 o 
   0   2  21       28.45        3.53     30.59 o 
   1   2  21        1.09        8.52     29.76 o 
   2   2  21       36.10       71.34     36.28 o 
   3   2  21      145.49      158.83     41.62 o 
   4   2  21       10.68       46.34     44.24 o 
   5   2  21        9.98       33.18     31.64 o 
   6   2  21       13.51       57.12     35.76 o 
  -8   3  21       14.05       16.41     27.08 o 
  -7   3  21       31.25       53.76     23.63 o 
  -6   3  21       18.25       11.41     17.42 o 
  -5   3  21        6.47       10.24     16.28 o 
  -4   3  21      161.39      135.88     27.68 o 
  -3   3  21       10.81       22.54     17.31 o 
  -2   3  21        0.49        7.80     17.55 o 
  -1   3  21        0.09        8.67     20.40 o 
   0   3  21        2.97       13.31     32.11 o 
   1   3  21       35.02        8.19     23.75 o 
   2   3  21        2.56       24.96     24.01 o 
   3   3  21        1.07      -24.13     24.13 o 
   4   3  21        2.80       21.95     27.23 o 
   5   3  21      137.50      197.89     71.87 o 
   6   3  21        5.65       -3.50     45.46 o 
  -8   4  21       78.19       26.28     26.53 o 
  -7   4  21       13.06       32.32     21.53 o 
  -6   4  21       41.21       52.18     22.98 o 
  -5   4  21       82.49      108.34     33.34 o 
  -4   4  21       91.92      112.60     25.95 o 
  -3   4  21      128.91      160.28     29.85 o 
  -2   4  21       63.68       27.31     36.18 o 
  -1   4  21       60.75        5.37     35.95 o 
   0   4  21        0.36       16.28     20.67 o 
   1   4  21      104.57       56.28     25.93 o 
   2   4  21       22.58       17.86     23.33 o 
   3   4  21        5.31       17.58     23.92 o 
   4   4  21       13.40        7.20     30.28 o 
   5   4  21        0.07        9.85     32.35 o 
  -8   5  21        0.43       14.62     42.56 o 
  -7   5  21        0.13       -6.42     21.26 o 
  -6   5  21       12.69       36.10     25.49 o 
  -5   5  21        0.05       44.97     26.28 o 
  -4   5  21       34.17       42.30     25.44 o 
  -3   5  21       18.22       39.99     24.16 o 
  -2   5  21       84.64      112.25     29.88 o 
  -1   5  21       50.67       30.69     22.31 o 
   0   5  21        0.00       29.34     19.76 o 
   1   5  21       20.88       13.60     20.56 o 
   2   5  21       10.11       -9.84     26.92 o 
   3   5  21        0.16       -0.09     27.27 o 
   4   5  21       22.30       37.85     31.65 o 
   5   5  21       13.47       32.93     54.21 o 
  -7   6  21       36.92       26.68     25.43 o 
  -6   6  21       41.30       62.29     29.67 o 
  -5   6  21       50.91       97.45     30.68 o 
  -4   6  21        0.00       -6.86     27.43 o 
  -3   6  21       12.54      -18.46     23.71 o 
  -2   6  21       14.80       14.81     23.75 o 
  -1   6  21        2.02       -3.86     34.62 o 
   0   6  21        0.32      -14.54     54.09 o 
   1   6  21        6.21      -15.54     43.80 o 
   2   6  21        0.54      -16.24     24.53 o 
   3   6  21       51.26       65.52     56.19 o 
   4   6  21        3.69       40.91     35.38 o 
   5   6  21       47.54      -18.55     33.64 o 
  -7   7  21        6.65      -26.97     27.63 o 
  -6   7  21       34.26       20.66     33.29 o 
  -5   7  21       23.87       -9.24     57.73 o 
  -4   7  21       23.83      -16.04     26.23 o 
  -3   7  21        6.10      -24.57     24.57 o 
  -2   7  21       59.18       66.02     26.41 o 
  -1   7  21       11.29       33.34     27.69 o 
   0   7  21       45.37       -0.93     30.40 o 
   1   7  21       58.44       50.09     34.23 o 
   2   7  21      120.27      173.39     44.10 o 
   3   7  21       42.91       64.23     53.62 o 
   4   7  21       36.31       72.61     36.87 o 
  -6   8  21       18.77       13.97     39.45 o 
  -5   8  21        0.49        4.66     34.33 o 
  -4   8  21       48.62      -13.78     56.45 o 
  -3   8  21        0.13       29.40     23.75 o 
  -2   8  21       11.02      -17.79     21.03 o 
  -1   8  21       12.95       19.52     21.67 o 
   0   8  21        5.92       -7.14     37.07 o 
   1   8  21        5.88        3.14     24.07 o 
   2   8  21       10.96       58.28     30.47 o 
   3   8  21        0.47      -17.66     42.90 o 
  -5   9  21       15.71       36.42     38.22 o 
  -4   9  21      109.98       32.93     28.85 o 
  -3   9  21        1.22      -22.59     22.59 o 
  -2   9  21        4.42       -1.22     32.26 o 
   0   9  21        8.00        9.81     39.32 o 
   1   9  21        0.09       43.03     40.22 o 
   2   9  21        9.32       22.85     30.85 o 
  -3  10  21        2.74        6.68     28.27 o 
  -2  10  21        0.40       13.51     29.09 o 
  -1  10  21       30.85      -37.02     51.56 o 
   0  10  21       49.03        9.94     35.17 o 
   1  10  21       26.06       51.89     43.66 o 
  -8   0  22        0.83       -1.54     21.80 o 
  -7   0  22        0.00      -18.95     18.95 o 
  -6   0  22       19.95       48.48     25.95 o 
  -5   0  22        1.91       21.37     25.14 o 
  -4   0  22        0.33      -11.23     23.52 o 
  -3   0  22      378.77      577.52    115.12 o 
  -2   0  22       95.77       54.56     40.92 o 
  -1   0  22      200.07      197.77     70.76 o 
   0   0  22       80.10      182.32     65.92 o 
   1   0  22      155.25      278.67     78.86 o 
   2   0  22       40.42      -20.11     40.74 o 
   3   0  22      378.36      564.87    113.08 o 
   4   0  22       21.93       30.19     44.65 o 
  -8   1  22        4.64       -0.65     16.49 o 
  -7   1  22        0.55       15.28     14.75 o 
  -6   1  22        0.10      -15.72     15.72 o 
  -5   1  22       24.73       18.86     16.68 o 
  -4   1  22       95.00      117.30     31.54 o 
  -3   1  22        8.01      -13.45     34.94 o 
  -2   1  22       20.33       30.07     22.82 o 
  -1   1  22        0.02       -1.06     25.14 o 
   0   1  22       11.04       72.08     33.61 o 
   1   1  22        7.34      -16.26     25.35 o 
   2   1  22       14.02        1.61     28.82 o 
   3   1  22       32.80       43.77     52.08 o 
   4   1  22       18.60       52.46     51.06 o 
   5   1  22       31.89       93.61     53.86 o 
  -8   2  22       11.75       31.62     20.09 o 
  -7   2  22       13.59       -7.16     16.79 o 
  -6   2  22        7.82        7.03     16.46 o 
  -5   2  22       10.97       11.09     18.17 o 
  -4   2  22      152.67      159.83     32.67 o 
  -3   2  22        0.47       -7.36     16.31 o 
  -2   2  22       68.67       80.53     32.72 o 
  -1   2  22       35.48      107.13     49.02 o 
   0   2  22       13.71       46.11     35.09 o 
   1   2  22        0.59        7.29     33.22 o 
   2   2  22      130.81      218.00     67.73 o 
   3   2  22       35.87       37.22     29.43 o 
   4   2  22       29.58       40.28     49.66 o 
   5   2  22      151.15      157.32     63.48 o 
  -8   3  22        0.61      -23.73     24.16 o 
  -7   3  22       75.34       70.62     24.82 o 
  -6   3  22       54.64       61.93     19.55 o 
  -5   3  22       33.15       42.40     20.06 o 
  -4   3  22       15.28       22.82     21.13 o 
  -3   3  22        5.03       21.08     17.82 o 
  -2   3  22       15.87       15.84     21.38 o 
  -1   3  22       75.20      100.06     28.23 o 
   0   3  22        2.55        2.78     21.04 o 
   1   3  22       13.48       29.79     20.18 o 
   2   3  22       46.73       20.48     21.64 o 
   3   3  22       58.11       96.89     30.31 o 
   4   3  22       11.86       -0.42     32.35 o 
  -7   4  22        3.73       27.60     21.75 o 
  -6   4  22       29.51        6.60     19.43 o 
  -5   4  22      167.72      144.79     35.73 o 
  -4   4  22       28.06       45.94     25.96 o 
  -3   4  22       18.49       52.73     19.70 o 
  -2   4  22       27.83       11.46     20.23 o 
  -1   4  22       11.35      -18.13     18.13 o 
   0   4  22       91.08      119.70     31.18 o 
   1   4  22        0.06      -18.15     18.15 o 
   2   4  22        1.26      -11.64     28.05 o 
   3   4  22        4.71       27.01     39.23 o 
   4   4  22      133.07      167.23     44.89 o 
   5   4  22        6.95      -37.65     37.65 o 
  -7   5  22        2.94       22.99     23.84 o 
  -6   5  22       25.05        7.43     23.84 o 
  -5   5  22      154.59      212.33     41.08 o 
  -4   5  22       56.13       -3.29     78.78 o 
  -3   5  22       25.08       40.81     24.07 o 
  -2   5  22      191.87      140.49     35.31 o 
  -1   5  22       23.22       -5.11     21.47 o 
   0   5  22        0.03       47.37     22.38 o 
   1   5  22       13.43       16.90     28.36 o 
   2   5  22       27.59       12.88     50.80 o 
   3   5  22       29.52       79.91     50.59 o 
   4   5  22        2.85      -20.28     27.24 o 
  -6   6  22        2.86       30.70     28.32 o 
  -5   6  22        1.18      -15.81     28.27 o 
  -4   6  22        5.74       25.49     27.97 o 
  -3   6  22        0.02      -16.87     21.07 o 
  -2   6  22        3.28       43.12     25.06 o 
  -1   6  22      136.07       97.40     86.82 o 
   0   6  22        2.37      -23.38     23.38 o 
   1   6  22        0.37      -10.23     27.39 o 
   2   6  22       18.34       28.88     27.87 o 
   3   6  22      131.51      231.93     78.57 o 
   4   6  22        2.26       22.88     30.17 o 
  -6   7  22       19.24       97.61     42.19 o 
  -5   7  22        9.16        7.72     35.50 o 
  -4   7  22       23.99       22.04     28.98 o 
  -2   7  22        2.82      -11.29     21.91 o 
  -1   7  22        6.51       -8.09     33.84 o 
   0   7  22       42.26       66.46     33.22 o 
   1   7  22        9.50       15.09     30.39 o 
   2   7  22        7.84       29.90     48.67 o 
   3   7  22       29.41      102.06     53.22 o 
  -5   8  22       14.20       29.83     34.78 o 
  -4   8  22        2.67      -25.87     28.79 o 
  -3   8  22       52.14      -19.19     25.26 o 
  -2   8  22       50.98       -2.68     24.48 o 
  -1   8  22       21.39       37.38     24.73 o 
   0   8  22        2.67       36.15     27.18 o 
   1   8  22        2.27      -12.65     26.71 o 
   2   8  22       56.61      134.89     39.11 o 
  -4   9  22        6.59       52.03     46.43 o 
  -3   9  22        1.58      -27.14     27.14 o 
  -2   9  22       97.11       27.39     28.67 o 
  -1   9  22        9.90        1.91     31.62 o 
   0   9  22        5.09        0.64     33.57 o 
   1   9  22        4.86      -26.43     77.49 o 
  -7   1  23       11.76       32.55     17.29 o 
  -6   1  23        3.29       16.30     16.19 o 
  -5   1  23        7.73        7.86     15.96 o 
  -4   1  23       93.83       81.20     23.84 o 
  -3   1  23      257.44      245.96     57.66 o 
  -2   1  23       95.70       89.75     58.64 o 
  -1   1  23       14.11      -11.51     26.92 o 
   0   1  23      211.50      419.79    127.71 o 
   1   1  23      103.98       96.31     38.39 o 
   2   1  23        2.87      -16.31     28.21 o 
   3   1  23       89.18      128.02     44.79 o 
   4   1  23        0.91      -27.22     48.96 o 
  -7   2  23        3.32       17.09     20.83 o 
  -6   2  23       11.62        0.73     16.39 o 
  -5   2  23        9.56       37.40     17.00 o 
  -4   2  23      270.73      263.74     36.94 o 
  -3   2  23       14.43        2.81     20.46 o 
  -2   2  23       80.49      105.62     29.98 o 
  -1   2  23        2.71       17.63     21.76 o 
   0   2  23        0.86       13.93     39.99 o 
   1   2  23       94.41       54.38     58.75 o 
   2   2  23        5.61       26.93     23.85 o 
   3   2  23        0.31       18.40     24.68 o 
   4   2  23       73.56       39.75     53.45 o 
  -7   3  23       32.95       48.06     25.66 o 
  -6   3  23        3.13        8.23     17.79 o 
  -5   3  23        3.86        0.73     17.63 o 
  -4   3  23       55.31       47.89     26.46 o 
  -3   3  23        6.79        3.59     15.33 o 
  -2   3  23        4.99      -16.83     17.30 o 
  -1   3  23        1.48       19.40     21.87 o 
   0   3  23       12.70      -13.44     18.54 o 
   1   3  23        7.90       30.23     21.45 o 
   2   3  23        4.10       12.20     23.44 o 
   3   3  23      113.88       79.74     54.62 o 
   4   3  23      257.38      531.76    105.79 o 
  -7   4  23        0.03      -22.17     22.17 o 
  -6   4  23       86.30      153.43     37.24 o 
  -5   4  23      218.22      255.66     58.14 o 
  -4   4  23       87.89       78.57     23.26 o 
  -3   4  23        0.05       12.56     16.25 o 
  -2   4  23       41.64       22.46     18.47 o 
  -1   4  23        2.27      -17.14     17.14 o 
   0   4  23       25.08       26.19     27.47 o 
   1   4  23       19.75        3.95     22.35 o 
   2   4  23        0.97      -19.98     19.98 o 
   3   4  23       50.04       91.75     63.83 o 
   4   4  23      140.20      182.52     40.68 o 
  -6   5  23        1.64       10.97     25.36 o 
  -5   5  23       19.69       -6.53     30.29 o 
  -4   5  23       48.26       18.00     24.24 o 
  -3   5  23       28.89       12.63     21.10 o 
  -2   5  23      114.78        9.07     25.59 o 
  -1   5  23        7.07        7.06     19.14 o 
   0   5  23       68.60       53.90     27.43 o 
   1   5  23       54.33       68.23     27.32 o 
   2   5  23        3.05       13.95     38.24 o 
   3   5  23       22.38       54.44     44.77 o 
  -6   6  23        9.64       50.07     39.30 o 
  -5   6  23       19.72       49.89     47.36 o 
  -4   6  23       46.77       -3.73     28.58 o 
  -3   6  23       87.71       -6.83     28.91 o 
  -2   6  23        0.92       -0.20     24.62 o 
  -1   6  23        5.91       10.75     23.00 o 
   0   6  23        3.30      -25.02     25.02 o 
   1   6  23       58.64      122.26     38.39 o 
   2   6  23      125.79      182.32     46.30 o 
   3   6  23       20.56       27.40     53.04 o 
  -5   7  23       23.32        4.79     40.86 o 
  -4   7  23        0.31       85.61     53.39 o 
  -3   7  23       28.91      -16.17     55.58 o 
  -2   7  23        4.04      -17.80     24.48 o 
  -1   7  23        0.42       67.67     30.54 o 
   0   7  23       21.66       46.70     31.88 o 
   1   7  23       76.46      198.16     52.06 o 
   2   7  23        0.87      -27.73     29.03 o 
  -4   8  23        8.57       56.81     35.67 o 
  -3   8  23        3.57      -32.64     32.64 o 
  -2   8  23       33.28      -16.68     45.06 o 
  -1   8  23       10.33       14.50     30.98 o 
   0   8  23        0.40       79.26     40.79 o 
   1   8  23       47.15       60.30     40.45 o 
  -7   0  24        0.06        5.24     26.73 o 
  -6   0  24        2.31       -8.36     25.35 o 
  -5   0  24      253.76      298.61     79.80 o 
  -4   0  24      100.50       46.40     36.20 o 
  -3   0  24       44.12       -1.17     34.62 o 
  -2   0  24       40.05        7.05     43.42 o 
  -1   0  24        0.06      -10.72     37.77 o 
   0   0  24       36.87       77.35     58.05 o 
   1   0  24        0.21       16.61     48.38 o 
   2   0  24        2.36       44.71     47.56 o 
   3   0  24       15.03       15.68     47.74 o 
  -7   1  24       20.58       40.25     18.90 o 
  -6   1  24        9.86       14.66     19.24 o 
  -5   1  24       29.04       46.85     18.85 o 
  -4   1  24       43.14       32.86     17.76 o 
  -3   1  24       24.80      -27.63     30.66 o 
  -2   1  24        1.81       20.07     35.15 o 
  -1   1  24        3.13       14.73     27.60 o 
   0   1  24       20.93       79.69     34.45 o 
   1   1  24       16.69       16.04     69.33 o 
   2   1  24      164.75      304.91     61.79 o 
   3   1  24      102.21      123.98     44.02 o 
  -6   2  24       21.11       40.42     21.59 o 
  -5   2  24        0.10      -10.08     18.61 o 
  -4   2  24        4.70       13.27     17.72 o 
  -3   2  24        9.15       21.11     16.86 o 
  -2   2  24       48.65      -20.79     33.40 o 
  -1   2  24       29.69        3.13     20.34 o 
   0   2  24        6.60       22.59     18.37 o 
   1   2  24       14.20       44.93     23.77 o 
   2   2  24       26.99       81.96     27.75 o 
   3   2  24       38.42       64.97     51.36 o 
  -6   3  24      116.46       70.90     26.54 o 
  -5   3  24       27.86       30.00     20.24 o 
  -4   3  24       53.31       61.49     21.61 o 
  -3   3  24        1.95       -2.67     16.14 o 
  -2   3  24       22.97       -1.26     17.44 o 
  -1   3  24      166.43       11.99     51.09 o 
   0   3  24       70.35       56.74     32.73 o 
   1   3  24      132.76      169.66     34.93 o 
   2   3  24       20.30       -0.99     21.38 o 
   3   3  24       17.67       59.86     41.56 o 
  -6   4  24       28.17       56.64     35.29 o 
  -5   4  24       12.23        6.19     22.53 o 
  -4   4  24        5.45      -22.72     22.72 o 
  -3   4  24        7.63      -17.24     17.24 o 
  -2   4  24       24.39       -2.73     19.33 o 
  -1   4  24      135.08       22.70     67.44 o 
   0   4  24       32.16       24.35     20.61 o 
   1   4  24       11.20       78.13     24.30 o 
   2   4  24       49.37       75.40     31.81 o 
   3   4  24       13.09      -31.83     39.40 o 
  -5   5  24        0.94      -29.74     29.74 o 
  -4   5  24       17.82       29.09     30.79 o 
  -3   5  24       19.04      -36.65     62.16 o 
  -2   5  24        5.30        6.06     25.49 o 
  -1   5  24       28.62       28.51     20.84 o 
   0   5  24        5.18       19.22     21.67 o 
   1   5  24        1.93       13.73     27.90 o 
   2   5  24       25.30       19.21     45.99 o 
  -5   6  24       93.71       93.95     68.20 o 
  -4   6  24      115.71       90.54    117.42 o 
  -3   6  24        8.95       20.60     37.22 o 
  -2   6  24        2.19       15.71     27.16 o 
  -1   6  24       17.04       12.46     29.59 o 
   0   6  24        4.04      -16.69     44.09 o 
   1   6  24        9.73      -12.28     36.05 o 
   2   6  24      103.63      137.32     46.66 o 
  -4   7  24       36.35       32.37     30.93 o 
  -3   7  24        5.04       42.92     38.18 o 
  -2   7  24       52.11       41.92     30.15 o 
  -1   7  24       27.82       55.51     58.61 o 
   0   7  24        1.13       68.13     36.07 o 
   1   7  24       20.25       30.50     33.97 o 
  -6   1  25       22.87        4.92     23.34 o 
  -5   1  25      152.16      133.77     40.45 o 
  -4   1  25      105.94       41.09     54.06 o 
  -3   1  25        0.01       -3.77     31.26 o 
  -2   1  25       31.19        5.35     28.27 o 
  -1   1  25       15.88      -23.10     28.10 o 
   0   1  25        1.30      -10.66     30.31 o 
   1   1  25      257.88      391.03     68.11 o 
   2   1  25        5.72       -2.62     32.53 o 
   3   1  25        2.69       32.29     50.30 o 
  -6   2  25       76.38      108.54     27.27 o 
  -5   2  25       22.49       -7.94     22.82 o 
  -4   2  25       51.84       42.58     63.49 o 
  -3   2  25       49.36       12.96     19.82 o 
  -2   2  25       10.55        6.35     19.70 o 
  -1   2  25       31.71       58.06     20.06 o 
   0   2  25        2.62       15.79     18.51 o 
   1   2  25        1.40       18.23     21.92 o 
   2   2  25       40.63       43.40     41.19 o 
   3   2  25        4.40      -20.75     43.95 o 
  -5   3  25       12.64       19.65     21.25 o 
  -4   3  25        1.39      -19.35     19.35 o 
  -3   3  25       13.62      -18.34     18.34 o 
  -2   3  25       35.60        7.47     21.16 o 
  -1   3  25       40.58        7.22     31.70 o 
   0   3  25      119.83       27.05     55.01 o 
   1   3  25        0.05      -10.15     21.20 o 
   2   3  25      172.53      205.77     40.18 o 
  -5   4  25       20.94       33.08     35.52 o 
  -4   4  25       61.13       49.35     28.75 o 
  -3   4  25        3.00        3.77     23.07 o 
  -2   4  25        4.39      -19.06     19.06 o 
  -1   4  25       48.54        8.30     21.26 o 
   0   4  25        0.01       -6.52     24.36 o 
   1   4  25        0.34       -4.18     24.45 o 
   2   4  25       54.02       98.51     43.36 o 
  -4   5  25      159.67       48.81     47.30 o 
  -3   5  25       77.84        2.29     48.47 o 
  -2   5  25       86.63       26.27     26.98 o 
  -1   5  25       87.11       68.26     46.66 o 
   0   5  25        4.97       10.02     33.93 o 
   1   5  25        6.91       60.45     79.42 o 
  -3   6  25       56.37        0.67     27.44 o 
  -2   6  25       10.01      -12.85     27.30 o 
  -1   6  25       14.25       58.29     30.38 o 
   0   6  25       78.88      173.58     63.30 o 
  -5   0  26       68.00       35.49     33.50 o 
  -4   0  26      102.95      -36.95     36.95 o 
  -3   0  26       29.48       -7.40     39.52 o 
  -2   0  26        1.52      -40.80     40.80 o 
  -1   0  26       58.68      -45.81     45.81 o 
   0   0  26      131.79      192.12     76.01 o 
   1   0  26        2.49      -10.14     48.79 o 
   2   0  26        0.04       -3.21     47.74 o 
  -5   1  26        0.37       -0.75     21.93 o 
  -4   1  26       11.21        3.80     23.35 o 
  -3   1  26        5.85       60.34     24.43 o 
  -2   1  26        3.94      -39.46     39.46 o 
  -1   1  26        7.71       -4.19     28.22 o 
   0   1  26        8.55       18.64     32.30 o 
   1   1  26       15.40       46.22     38.84 o 
  -4   2  26        0.44      -23.27     24.84 o 
  -3   2  26       33.94      -19.70     25.39 o 
  -2   2  26        7.09       19.24     20.89 o 
  -1   2  26       37.07       -0.53     37.69 o 
   0   2  26        0.52       37.95     23.10 o 
   1   2  26       16.00       45.35     27.58 o 
  -4   3  26        0.56        1.11     27.89 o 
  -3   3  26       29.54      -21.80     26.85 o 
  -2   3  26       10.37      -29.08     34.59 o 
  -1   3  26       28.25      -21.76     21.76 o 
   0   3  26       17.15       21.89     30.81 o 
   1   3  26        0.14      -21.72     23.91 o 
  -3   4  26        9.99       13.65     24.65 o 
  -2   4  26        1.25       14.56     24.53 o 
  -1   4  26       52.13       33.33     24.37 o 
   0   4  26       11.62       27.76     28.31 o 
  -3   1  27       36.28       16.64     30.95 o 
  -2   1  27        1.97        2.21     21.15 o 
  -1   1  27      141.84      246.03     81.49 o 
  -2   2  27       96.47       32.68     24.96 o 
  -1   2  27        0.00       -2.54     49.89 o 
                                                 
